# Supplementary material for: CDK-mediated activation of the SCFFBXO28 ubiquitin ligase promotes MYC-driven transcription and tumourigenesis and predicts poor survival in breast cancer
Source: EMBO Mol Med. 2013 Jun 14;5(7):999–1018. doi: 10.1002/emmm.201202341 (PMC3721474; doi:10.1002/emmm.201202341)
Supplement: Supplementary file 3 [file emmm0005-0999-SD3.txt]

EMBO MolecularMedicine  PeerReview ProcessFile- EMM-2012-02341
 
 
© EMBO 1 
 
 
 
 
CDK-mediatedactivationoftheSCFFBXO28 ubiquitin ligase 
promotes MYC-driven transcription and tumorigenesis and 
predicts poorsurvivalin breastcancer
 
DianaCepeda, Hwee-FangNg, HamidRezaSharifi, SalahMahmoudi, VanessaSotoCerrato,Erik
Fredlund,KristinaMagnusson,HelénNilsson,AlenaMalyukova,JuhaRantala,DanielKlevebring,
FrancescViñals,NimeshBhaskaran,SitiMariam Zakaria,SuryoRahmanto,StefanGrotegut,
MichaelLundNielsen,CristinaAl-KhaliliSzigyarto,DahuiSun,MikaelLerner,SanjayNavani,
MartinWidschwendter,MathiasUhlén,Karin Jirström,Fredrik Pontén,JamesWohlschlegel,Dan 
Grandér,CharlesSpruck,Lars-GunnarLarsson,andOlleSangfelt
 
Correspondingauthors: OlleSangfeltand Lars-GunnarLarsson, KarolinskaInstitutet
 
 
 
 
Review timeline: Submissiondate: 06 December2012
 EditorialDecision: 29 December2012
 Revisionreceived: 12 April2013
 EditorialDecision: 29 April2013
 Revisionreceived: 09 May 2013
 Accepted: 10 May 2013
 
 
 
 
TransactionReport:
 
(Note:With the exception ofthe correction oftypographicalor spelling errors thatcould be a source ofambiguity,
letters and reports are not edited. The originalformatting oflettersand referee reportsmay notbe reflected in this 
compilation.)
 
 
 
Editor: RobertoBuccione 
 
 
 
1stEditorialDecision 29 December2012
ThankyouforthesubmissionofyourmanuscripttoEMBO MolecularMedicine. 
 
In this case we experienced unusualdifficulties in securing three appropriate reviewers in a timely 
manner.Sincewehavereceivedconsistentevaluationsfrom 2Reviewersandcannotjustifya
furtherdelay,Ihave decided to proceed based on these evaluations. 
 
YouwillseethatwhilebothReviewersaregenerallysupportiveofyourworkandunderlineits
considerable potentialinterest,they also both raise a numberofspecific concernsthatpreventus
from considering publication atthis time. 
 
I agree withReviewer1'sconcernthattodistinguishspecificfrom moregeneraleffectsonMyc
activity isan interpretation issue thatneedsto be solved.S/he suggestsavenuesand appropriate 
criticalcontrolsto addressthis.Reviewer1 also notesthatthe Myc/FBXO28 association experiment 
illustrated in Fig 4A is potentially flawed. 
 
Reviewer2pointstotwogeneralissues.Ononehand,s/henotesthatanyagentaffectingcell
proliferation isbound to affectcolony formation;hencethespecificity oftheeffectsofFBX028 in EMBO MolecularMedicine  PeerReview ProcessFile- EMM-2012-02341
 
 
© EMBO 2 
this respect needs to be established. The other is his/her impression that the correlation between high 
nuclearFBX028 and survivalisindirectand notcausal,and should beaccordingly discussed.
Reviewer2alsoindicatesotheritemsthat need to be acted upon experimentally, including a more 
rigorous analysis of the role of FBX028 phosphorylation and an inconsistency regarding the effects 
ofdeltaF-FXB028onMycstability.
 
Whilepublicationofthepapercannotbeconsideredatthisstage,wewould bepleased to considera
suitably revised submission in the future,provided,however,thatthe Reviewers'concerns are fully 
addressed with additionalexperimentaldata where appropriate. 
 
PleasenotethatitisEMBO MolecularMedicinepolicy to allow asingleround ofrevision only and 
that, therefore, acceptance or rejection of the manuscript will depend on the completeness of your 
responses included in the next,finalversion of the manuscript.
 
Asyouknow,EMBO MolecularMedicinehasa"scooping protection" policy,whereby similar
findings thatare published by others during review orrevision are nota criterion forrejection.
However,Idoaskyoutogetintouchwithusafterthreemonthsifyouhavenotcompletedyour
revision,to updateuson thestatus.Pleasealso contactusassoon aspossibleifsimilarwork is
published elsewhere.
 
I look forward to seeing a revised form of your manuscriptas soon as possible.
 
***** Reviewer'scomments***** 
 
Referee#1(GeneralRemarks):
 
Thisreportaddsaninterestingnew layertothemanyknownlevelsofMycregulation.Theauthors
reportan siRNA screen thatuncovered the F-box protein FBXO28 asbeing importantin tumorcell
proliferation.They go on to show thatthisubiquitin ligaseis phosphorylated by CDK1/2 and that
phospho-FBXO28isactivatedtocarryoutubiquitylationofMycwhichinturnpromotesMyc
interaction with the P300 histone acetyltransferase. The authors demonstrate, using a dominant-
negative(F)aswellassiFBXO28 thatFBXO28 isrequired forMyctranscriptionalactivity,that
MycandFBXO28areassociatedwithasubsetofMyctargetgenes,andthatP300bindingandH4
acetylation atthese sitesisdependenton the presence ofFBXO28.They also show thatMyc-driven 
tumorigenesisrequiresFBXO28andthatlevelsofthisligasearepredictiveofoutcomeinbreast
cancers.The authorsconclude thatFBXO28 definesa pathway thatlinksCDK activity to Myc's
molecularandphysiologicalfunctions.
 
Overallthisisaninteresting and well executed study that reveals another player in the regulation of 
Mycactivity.Howeveroneproblemininterpretationisdistinguishingspecificanddirecteffectson
Mycactivityfrommoregeneraleffectsoncellularprocesses.Tosomeextentthisproblem can be
addressed with additionalcontrolsassuggested below. 
 
1.Fig.1- TheeffectsofFBXO28depletionareclearlyshowntoimpairtumorcellgrowth,however
its effects on normal, non-transformed cell growth are not described. Does inhibition or loss of 
FBXO28blockcellcycleprogressionofnormalfibroblasts?Thiswouldhavesomerelevancefor
the use of inhibitors of FBXO28 as a cancer therapeutic. The authors could consider examining the 
sensitivity to FBXO28 depletion in myc-nullratfibroblasts with and without Myc. 
 
2.Fig.3 - Astheauthorsarelikelyaware,therehasbeenrecentdiscussionintheliteratureabout
whetherspecificMyctargetgenesactuallyexistandwhethertheexpressionarrayapproachesused
in many studies of Myc accurately reflectMyc-induced changes in gene expression. This is not 
mentionedinthepresentpaper,howeverbecausetheconceptofaMycsignaturewhichisaffected
by FBXO28 isimportantin thiswork,theauthorsshould indicatehow they havenormalized their
RNA samplesandwhethertheyappliedthe"spiking"procedureforattainingnormalization.They
should also discuss how the recentstudies impacton theirinterpretation ofhow FBXO28 affects 
Myctranscription.
 
3.Fig.4A - In the experimentshowingspecificassociationofMycwithFBXO28itissomewhat
disturbing thatthethelevelofinputFBXO28 isprobably fivefold greaterthan theotherFBXOsEMBO MolecularMedicine  PeerReview ProcessFile- EMM-2012-02341
 
 
© EMBO 3 
being tested.IfalltheFBXOswereinputatthesamelevelwould thespecificity oftheinteraction be
the same? In addition the FBXOs tested should definitely include those that were among the top hits 
in the tumor inhibition screen as shown in Table S1. Is it possible that all these ligases regulate 
Myc?
 
4.Fig.4D - the isPLA assay is not particularly welldescribed.Imay have missed itbutIdon'tthink 
there was a literature citation either. 
 
5.Fig.4E - In this experimentthe WT FBXO28 ubiquitination is quite weak (compare to FBXW7) 
and notstrikingly differentfrom the EV control.Fig 4F ismuchmoreconvincing.Betterdatais
needed for4E.
 
6.Fig,4G - the FBXO28 S344A mutant is "largely deficient in catalyzing Myc ubiquitylation", but 
notcompletely dead.Thereissomeconcern herethattheamountsofCul1 and possibly FBXO28 
itself are lower for the mutant than for the WT and phospho-mimeticforms.Thisraisesthe
possibility thattheremay beothersitesin MycwhoseFBXO28-mediatedubiquitylationarenot
dependenton S344 phosphorylation.Thisshould bementioned.
 
7.Fig.5A - the effects of the F-FBXO28andFBXO28KD onMycreportergeneexpressionare
consistentwith a requirementforFBXO28 modification ofMyc foritstranscriptionalactivity.
HoweveritwouldalsowouldbeconsistentwitharoleforFBXO28moregenerallyfor
transcription.The authors should include a controlreporterdriven by anothertranscription factor
(e.g.E2F) to rule out(or rule in) a generaleffect.Also,does overexpression of WT FBXO28 
increase the level of reporter gene expression? 
 
8.Fig 5C - the authorsconcludethatFBXO28 isrequired forefficientMyc-driven transcription 
during S phase.How drastically isS phaseprogression and onsetofG2/M affected by FBXO28 KD 
ordominantnegativeform?Fig 1C indicatesthatthereisan effect.Ifso then it willbedifficultto
assesswhetherthere isa specific effecton Myc oron S phase transcription in generalupon FBXO28 
inhibition. One approach would be to compare global gene expression during S phase in FBXO28 
KD andcontrolcells.
 
9.Fig 5E,F,G- the extent of P300 binding and H4 acetylation should be determined at promoters 
that are not bound by Myc. This control would help determine how general the effects of FBXO28 
depletion are.In addition,theauthorsshould determinewhetherrecruitmentofGCN5,theother
criticalacetyltransferase bound by Myc,isalso affected. 
 
10.Fig.5- Forthisandotherfigurestheauthorsshouldprovidep-valuesand indicatethenumberof
biologicalreplicatesused.
 
11.Fig S5H - it appears that the FBXO28 inhibition results in increased ubiquitylation of the Myc 
K6Rmutant.Thisneedstobeexplained.
 
 
 
Referee#2(CommentsonNovelty/ModelSystem): 
 
ThemanuscriptbyCepedaandcolleaguesmakessignificantcontributionstoourunderstandingof
ubiquitin ligases,the complex regulation ofMYC,and suggests a role forFBXO28 in 
tumorigenesis. This is an extensive study of FBXO28 function and adds an important new layer to 
the regulation of MYC, which should be of great interest to the readers of EMBO Molecular 
Medicine.
 
Referee#2(GeneralRemarks):
 
CepedaandcolleaguesdefineapotentialfunctionforthepreviouslyuncharacterizedF-box protein 
FBXO28.TheauthorsdemonstratethatFBXO28formsafunctionalSCF complexthatubiquitylates
MYC,andsuggestthatSCF-FBXO28activityisregulatedbyCDK-mediatedphosphorylationina
cellcycle dependentmanner.Cepeda and colleaguesprovide a seriesofdata thatcollectively 
supporta role ofFBXO28 in proteolysis-independent, but ubiquitylation-dependentactivation ofEMBO MolecularMedicine  PeerReview ProcessFile- EMM-2012-02341
 
 
© EMBO 4 
MYC.OveralltheauthorssuggestthatCdk-dependentphosphorylation ofFBXO28 promotes
ubiquitylation ofMYC,activating MYC-dependenttranscription,transformation,and 
tumorigenesis. Additionally, data collected from multiple cohort studies and from onlinedatabases
indicate a correlation between high levels of phosphorylated FBXO28 and poor patient outcome. 
ThefunctionalcharacterizationofFBXO28anditsroleinMYC activationisconvincingand
supported by mostly high quality data.The role ofFBXO28intransformationandtumorigenesisis
suggestive,butIbelieve the authors should be more cautious in interpretation ofthese results and 
need to consideralternativeexplanations,because:(1)Itisnotentirely unexpected thatexpression 
ofdeltaFbox-FBXO28blockscolonyformation(Fig.8B)andreducestumorvolume(8D),sincethe
authorshave demonstrated extensively,thatexpression ofdeltaFbox-FBXO28(orknockdownof
FBXO28)blockscellproliferationoftumorcells.Anyagentthatblockscellproliferation can be
expected to have a similareffect.Thus,the specificity ofthese effectsisunclear.(2)The correlation 
between high nuclearfraction ofpS344-FBXO28andoverallsurvivalcouldbeanindirect
correlation,because pS344-FBXO28islargely restricted to cellsin S and G2/M phase (figure 2B)
and a high nuclearfraction ofpS344-FBXO28maythussimplydistinguishhighlyproliferative
tumors from less proliferative ones. Although this doesn't diminish the utility of pS344-FBXO28as
a marker, by reading the manuscript I got the impression that the authors interpret these results as a 
causative relation.Carefulrewriting ofthese sectionsand discussing these alternative interpretations
could improve the manuscript.
 
Despitetheseconcerns,I recommend publication in EMBO Molecular Medicine if the authors 
addressthe above in addition to the specific concernslisted below.The manuscriptby Cepeda and 
colleaguesmakessignificantcontributionsto ourunderstanding ofubiquitin ligases,the complex
regulation of MYC,and suggests a role for FBXO28 in tumorigenesis.This is an extensive study of 
FBXO28functionandaddsanimportantnew layertotheregulationofMYC,whichshouldbeof
greatinterestto thereadersofEMBO MolecularMedicine.
 
Dataanalysisinfigures7and8:Pleasenotethatanalysesshowninfigures7and8areoutsidemy
field of expertise,and Icannotevaluate the validity of statisticalmethods used to generate these 
data.
 
MajorConcerns:
 
(1) The role of FBXO28 phosphorylation in itsregulation should beaddressed morerigorously,
becauseitismainly based on mutantsofresidue344.Theauthorsshould immunopurify FBXO28 
from synchronized cells in G1 (no phosphorylation)and S-phaseorG2/M (high phosphorylation)
and show MYC ubiquitylation in vitro similarto the experimentin Fig.4G.Ifphosphorylation 
stimulates MYC ubiquitylation as suggested by the authors based on results with mutations,then the 
S orG2/M sampleshouldbesignificantlymoreactive.
 
(2) Related to point1,Iwassomewhatsurprised thatthe authorsdid notattemptto addresswhether
FBXO28phosphorylationaffectsrecognition/bindingofMYC.Theyshow thatSCF-FBXO28
formation is unaffected by phosphorylation,butto notattemptto demonstrate any effecton MYC 
binding.Celllysatesfrom synchronized cellsasmentioned in point1 could beused to addressthis
question.
 
(3) Figure 5G:The authors demonstrate convincingly in figures 4H to J thatFBXO28 does not
affectMYC stability.However,in figure 5G (input panel) there seems to be a pretty significant 
increase in the steady state levels of MYC when  F-FBOXO28isexpressed.Thisinternal
inconsistency needs to be addressed somehow. 
 
 
Minorpoints:
1)Abstractand Introduction:"Hereweidentify a novel F-box...."."Novel"may notbecorrectas
FBOXO28hasbeenidentifiedpreviously,althoughnotcharacterized.
 
2)Introduction:Theintroduction should mention thetwo recentlandmark studiesdescribing MYC 
asan amplifieroftranscription programs(Cell,Volume151,2012:Nieetal.aswellasLin etal.) 
 
3)page9,lastline:Referencefor(Strohmaieretal.2011)missing  EMBO MolecularMedicine  PeerReview ProcessFile- EMM-2012-02341
 
 
© EMBO 5 
 
4)page10 top:(Fig.2G)?Icannotfind figure2G 
 
5)page10,bottom:MYC turnoverin theabsenceofFBXW7 (unpublished observations).This 
seems to be an importantpiece ofdata thatmay be worth showing in the supplementary figure 
section.
 
6)Figure4A:based on thisfiguretheauthorscannotconcludethatFBXO43,FBXO5,FBXO16 do 
notinteractwith MYC.Theexpression levels for these F-box proteinsarevery low compared to 
FBXO28andonewouldnotexpecttodetectasignalattheexposurelevelshownevenifthey
interacted with MYC. The authors should either mention that in the text, show a longer exposure, or 
removethese3 F-box proteinsfrom thisfigure.
 
7)Figure4G should explain S/E and S/A in thefigurelegend 
 
8)page17:OS hasnotbeen defined.
 
9)page24,line4:commabeforecycloheximide
 
10)page25,line1:performed 
 
11)Theauthorsneed to be consistentwith theirlabeling offigures.They mostly use F-FBOXO28,
butforexamplefigures5C and E useFBOXO28-dF ordF-FBOXO28.
 
12)Figure7B:Thefigurelegend should giveinformation aboutwhatlevelofoverexpression is
considered high,etc.Whatwasthecriterion?
 
13)Figure7C:Thetablecould bemoved to thesupplementary information.Itisnotvery easy to 
understand,and thedataresultsarenicely summarized in thetextalready. 
 
14)Figure8 legend:panelC states"AnalysiswasperformedasinC."Shouldprobablyread...asin
B?
 
 
 
1stRevision - authors'response 12 April2013
Reviewer#1
Wearegladthatthereviewerfindsthisaninterestingandwell-executed study thatrevealsanother
playerin theregulation ofMYC activity.Wefully agree with thatreviewerthatis importantto try to 
distinguishing specificand directeffectsofFBXO28 on MYC activity from moregeneraleffectson 
cellularprocesses.Itshould,however,be pointed outthatdue to the globaleffectsofMYC on gene 
expression and on multiple cellularprocessesthistask isnottrivial.We are thankfulforthe 
reviewer’s differentsuggestions thatwe have addressed to the bestof our ability as specified point
by pointbelow.
 
1.Fig.1- TheeffectsofFBXO28depletion are clearly shown to impair tumour cellgrowth,however
its effects on normal, non-transformed cell growth are not described. Does inhibition or loss of 
FBXO28blockcellcycleprogressionofnormalfibroblasts?Thiswouldhavesomerelevanceforthe
useofinhibitorsofFBXO28 asa cancer therapeutic. The authors could consider examining the 
sensitivity to FBXO28 depletion in myc-nullratfibroblastswith and withoutMyc.
 
WehavenowexaminedtheeffectsofFBXO28depletionintwodifferenthumannormalfibroblast
cellcultures,and find that DNA replication is reduced also in normal cells, although not to the same 
extentasin the tumour celllines.Thisisexpected when MYC function isimpaired.The resultsare 
presented in anew Fig.1C.
 EMBO MolecularMedicine  PeerReview ProcessFile- EMM-2012-02341
 
 
© EMBO 6 
ToaddresstheMYC-FBXO28interdependencefurtherwe have now also knocked down FBXO28 
and MYC separately ortogetherin HCT116 cells.Asshown in the new Fig.3E,MYC knockdown 
reduced EdU incorporation somewhatstronger than FBXO28 knockdown in these cells,but
depletion ofFBXO28 togetherwith MYC knockdown did notlead to any furtherreduction in EdU,
suggesting thatMYC and FBXO28 are connected to the same pathway.As suggested by the 
reviewer we also silenced FBXO28 in wtand MYC-nullratfibroblastsusing dox-inducible 
lentiviral shRNA. Given thetime constraints for the re-submission,effects on proliferation were 
assessed in poolsoftransduced cellsby measuring EdU incorporation.Unfortunately the 
knockdown wasratherpoorin thepopulation asawhole.Nevertheless,by singlecellanalysis,no 
significantalteration following silencing ofFBXO28 was observed in MYC-nullcells,whereas
reduced FBXO28 expression in the wtratcells did resultin lowered EdU incorporation (new Fig.
S3C),consistentwiththeFBXO28depletioninHCT116cells.Thissuggeststhattheeffectsof
FBXO28onproliferationareindeedconnectedtoMYC,althoughwecannotexcludethatFBXO28
hasadditionalsubstratesthatmay contributeto theeffect.Thisisnow discussed in theresultsand in 
the discussion (pages 8 and 24) in the new version of the manuscript.
  
2.Fig.3- Astheauthorsarelikelyaware,therehasbeenrecentdiscussionintheliteratureabout
whetherspecificMyctargetgenesactuallyexistandwhethertheexpressionarrayapproachesused
in many studies ofMyc accurately reflectMyc-induced changes in gene expression. This is not 
mentionedinthepresentpaper,howeverbecausetheconceptofaMycsignaturewhichisaffected
byFBXO28 isimportantin thiswork,theauthorsshould indicatehow theyhavenormalized their
RNA samplesandwhethertheyappliedthe"spiking"procedureforattainingnormalization.They
should also discuss how the recentstudies impacton their interpretation ofhow FBXO28 affects 
Myctranscription.
 
Wethankthereviewerforpointing out this issue, and we apologize that we had not referred to this 
important discussion. In the new version we have cited the papers from Lin etaland Nie etaland 
otherrelevantpublicationsin theintroduction section.Wefind itconvincing thatMYCenhances
globalexpression from E-box-containing promotersin an active orpoised state,atleastin the model
systems thatwere understudy.However,itis also clearthatMYC stillhas differenteffects on 
differentgenes,forinstancedueto differencesin thenumberofE-boxesperlocus,orasaresultof
invasion of lower affinity binding sites particularly in enhancers at high enough MYC levels, 
collaboration with othertranscription factorsorcofactors,etc.,which are relevantforthe present
study of MYC-FBXO28cooperativity.Forthisreasonpreviouslyreported“MYC signaturesofgene
expression” are stillrelevant,although differencesbetween celltypeswillbe observed and global
effectsofMYC should be taken into account.
 
In the presentstudy the microarray analysis was performed attime points when there are minimal
differencesin cellnumberbetween thesamples(seeFig.S1A)and wedid notobserveany 
significantdifferences in RNA levels atthese time points.Therefore,manufacturer-provided 
microarrayspike-in hybridization controls were used at a 1:1 ratio. This is pointed out in the new 
version ofMaterials& Methods.
 
3.Fig.4A - In the experimentshowing specific association ofMyc with FBXO28 itis somewhat
disturbing thatthelevel of input FBXO28 is probably five fold greater than the other FBXOs being 
tested. If all the FBXOs were input at the same level would the specificity of the interaction be the 
same? In addition the FBXOs tested should definitely include those thatwere among the top hitsin 
the tumour inhibition screen as shown in Table S1. Is it possible that all these ligases regulate 
Myc? 
 
Unfortunately,itisdifficulttoobtainequalloadingofthedifferentF-box proteins,likely dueto 
their different turnover rates in cells. In the new figure Fig. 4A, we have made equal exposures of 
the coimmunoprecipitation and the input blots. We havealso included SKP2/FBXL1 (asa positive 
control)and FBXO22,one ofthe otherF-box proteinswhosedepletion resultin asignificantlossof
proliferation,asrequested (seeFig.1A).Thesedatashow thatthereareno signsofbandsofEMBO MolecularMedicine  PeerReview ProcessFile- EMM-2012-02341
 
 
© EMBO 7 
FBXO22orotherF-boxesin thecoIPsthatarevisiblein theinput,in stark contrastto FBXO28 and 
SKP2.Inaddition,wehavemadereciprocalcoIPswithFBXO22,FBXO28andSKP2,showingthat
MYConlyinteractswiththelattertwo(Fig.S4A).However,wecannotexcludethatMYCdoes
interact with additional F-box proteinsnotyetanalysed. 
 
4.Fig.4D - the isPLA assay is not particularly well described. I may have missed it but I don't think 
there was a literature citation either. 
 
Sorryforthis.Wehavenow addedinthereference “Söderberg etal” in the reference listand 
expanded the description ofisPLA in Supporting Materials& Methods. 
 
5.Fig.4E - In this experimentthe WT FBXO28 ubiquitination is quite weak (compare to FBXW7) 
and notstrikinglydifferentfrom theEV control.Fig4F ismuchmoreconvincing.Betterdatais
needed for4E. 
 
Figure4F showsthatsiRNA-mediatedsilencingofendogenousFBXO28attenuatesubiquitylation
ofendogenousMYC,whereasFigure4E demonstratesthatectopicexpression ofWT-FBXO28
furtherpromotes MYC ubiquitylation (and ΔF-FBXO28preventsMYC ubiquitylation).Despitethat
mosttumour celllinesincluded in thispaperhave high endogenousFBXO28 protein levels(not
shown),forced expression ofWT-FBXO28consistentlyincreasesMYC ubiquitylation further, 
although notto the same extentasFBXW7 which isthe majorubiquitin ligase targeting MYC for
proteasomaldegradation.Overexpression ofF-box proteinsiscomplicated by thefactthatcritical
components/post-translational modificationsrequired forSCF activity mightbelimiting.
Presumably,oneexplanationforthemodesteffectsofWT-FBXO28onMYC ubiquitylationmight
thus be lack of sufficient CDK activity and/or other cofactors required for SCFFBXO28 activity.
Consistentwiththis possibility,we now provide in vivo MYC ubiquitylation data demonstrating 
that ectopic expression of the phosphorylation-mimickingmutant,SE-FBXO28,indeedpromotes
MYCubiquitylationtoalargerextentthanWT-FBXO28(new Fig4H).
 
6.Fig,4G - the FBXO28S344Amutantis"largelydeficientincatalysing Mycubiquitylation",but
notcompletelydead.Thereissomeconcern herethattheamountsofCul1 and possiblyFBXO28 
itself are lower for the mutant than for the WT and phospho-mimeticforms.Thisraises the 
possibilitythattheremaybeothersitesin MycwhoseFBXO28-mediatedubiquitylationarenot
dependenton S344 phosphorylation.Thisshould bementioned.
 
Weacknowledgethethoroughreviewofthisresultandtheremarkbyrev#1regardingdifferent
levels of the different FBXO28 mutants. In fact, it is correct that there are lower levels of the 
phosphorylation-deficientS344A-FBXO28(comparedtophospho-mimickingS344Emutant).It
should be noted (now clarified in Supporting Materials and Methods)thatwehad to usethreetimes
morecellstopull-downsimilaramounts ofS344A-FBXO28ascomparedtoS344E-FBXO28.
Duringthesubmissionprocess,wehaveperformedadditionalexperimentstoinvestigatethis
further,and now provide data demonstrating thatthe S344A-mutantisintrinsicallymoreunstable
compared to the S344E-phospho-mimickingmutant(seealsobelow,reviewer#2,point1).
Nevertheless,thedatainFigure4G demonstratethati)S344phosphorylationisnotarequirement
forSCF assembly,and thatii)thephosphorylation-deficientS344A-mutantismuchlessefficientin
stimulating MYC ubiquitylation in vitro.However,we agree with the reviewerthatits possible that
the SCFFBXO28-S344A complex,although severely deficientin executing MYC ubiquitylation, is not 
completely ‘dead’,and atthisstage we can notrule outthatFBXO28 also promotesubiquitylation 
ofadditionalsiteson MYC (in aS344-independent manner) (see below, reviewer #2, point 1). This 
is now mentioned in the paper (page 11).
  
7.Fig.5A - the effects of the &#x0394;F-FBXO28andFBXO28KD onMycreportergene
expression are consistentwith a requirementforFBXO28 modification ofMyc foritstranscriptionalEMBO MolecularMedicine  PeerReview ProcessFile- EMM-2012-02341
 
 
© EMBO 8 
activity.Howeveritwould also would beconsistentwith a roleforFBXO28moregenerallyfor
transcription. The authors should include a control reporter driven by another transcription factor 
(e.g.E2F) to rule out(or rule in) a generaleffect.Also,does overexpression ofWT FBXO28 
increase the level of reporter gene expression? 
 
Thisisaveryrelevantpoint.Wehavenow includedtwoadditionalluciferasereporterconstructs,
the salt-induced kinase (SIK) promoter and the Smad-responsive CAGA-promoter,thelatterafter
induction by TGFβ. Both lack MYC-responsive E-boxesand we see no significantdifferencesin 
activity ofthese reportersby overexpressing MYC orby depleting FBXO28.We have also 
expanded ouranalysisofmRNA expression following depletion ofFBXO28,including two genes
that do not contain MYC-responsive E-boxes.Theexpression ofthesegenesisnotsignificantly 
altered by depletion ofFBXO28.These setsofdata are now partofnew Fig.3C and D and Fig.S5A 
and B,and suggestthatFBXO28 doesnothave majorgeneraleffectson transcription,further
supporting the specific link between MYC and FBXO28. 
 
WehavenotobservedanysignificantelevationofMYC-reporter activity upon overexpression of 
WT-FBXO28(datanotshown),possiblyduetosaturationorlimitationsinothercomponentsofthe
system.However, we found that induced expression of WT-FBXO28inS-phaseleadsto enhanced 
expression ofendogenousMYC targetgenes(now presented asnew Fig.5C). 
 
8.Fig5C - the authors conclude that FBXO28 is required for efficient Myc-driven transcription 
during S phase.How drasticallyisS phaseprogression and onsetofG2/M affected byFBXO28 KD 
ordominantnegativeform? Fig 1C indicatesthatthereisan effect.Ifso then itwillbedifficultto 
assesswhetherthereisa specificeffecton Mycoron S phasetranscription in generalupon 
FBXO28inhibition.OneapproachwouldbetocompareglobalgeneexpressionduringSphasein
FBXO28KD andcontrolcells.
 
Itis correctthatKD and ΔF-expression attenuate cellcycle progression,including progression 
through S-phase(Fig.1).However,itshould benoted thatFBXO28 KD orΔF-FBXO28expression
do notlead to an acutecellcyclearrestand theeffecton proliferation isclearly secondary (observed 
at48-72 hrs,seeFig.S1A)compared to theeffecton geneexpression (observed already at16-36 
hrs,seeFig.3B and S3A).Asdiscussed abovein responseto thepreviousquestion,FBXO28 does
notaffecttranscription in generalbutis“biased”towardsMYC-regulated transcription as is also 
evidentfrom Fig 3B.
 
Thequestion whetherthe effecton S-phase(and G2/M)isaspecificeffecton MYC oron cellcycle
phase-related transcription in generalupon FBXO28 inhibition is difficultto evaluate since MYC 
seems to have a quite globalrole on regulation ofthe majority cell cycle regulated genes in cycling 
cells(asalso pointed outby the reviewer).Indeed,cross-referencing our microarray data (FBXO28 
KD)withpublicallyavailable,cellcyclespecific,geneexpressionandChIPdatasuggestthat
around 3/4 ofspecific cell cycle-regulated genes are bound and regulated by MYC,as presented in a 
new figure(Supporting Information Fig.S5D).Depletion ofFBXO28 significantly down regulated 
a subpopulation ofMYC targetgenes(in particularin S,G2 and M-phases),whilenon-MYC target
genesseemed lessaffected (2 non-MYCversus33MYCtargetgenes,p=0.03).Thisdemonstrates
that FBXO28 KD preferentially affects MYC target genes but does not lead to a general down 
regulation ofgeneexpression in S/G2/M phasesofthecellcycle.
 
9.Fig5E,F,G- the extent of P300 binding and H4 acetylation should be determined at promoters 
that are not bound by Myc. This control would help determine how general the effects of FBXO28 
depletion are.In addition,theauthorsshould determinewhetherrecruitmentofGCN5,theother
criticalacetyltransferase bound by Myc,isalso affected.  
 
Wethankthereviewerforthissuggestionandhavenowperformedanalysisofp300andhistoneH4EMBO MolecularMedicine  PeerReview ProcessFile- EMM-2012-02341
 
 
© EMBO 9 
acetylation in response to ΔF-FBXO28expressionontwogenesnotboundbyMYC butwith
detectablep300 and H4Ac.Theresults(now presented asnew Figures5H and I)show thatp300 and 
H4Acassociationarenotsignificantlychangedundertheseconditions,againsupportingthe
conclusion thatthe effectsofFBXO28 on gene expression,p300 association and histone 
modificationarenotglobalbutlinkedtoasetofMYC-regulated genes.
UnfortunatelywewerenotabletodetectGCN5associationwiththegenesunderstudy,due
technical reasons.  
 
10.Fig.5- Forthisandotherfigurestheauthorsshouldprovidep-valuesand indicate the number
ofbiologicalreplicates used. 
 
Wehavenowaddedtherequestedinformation,thenumberofexperimentsandp-values,where
applicable.
 
11.FigS5H - it appears that the FBXO28 inhibition results in increased ubiquitylation of the Myc 
K6Rmutant.Thisneedstobeexplained.  
 
Yes,we have observed thisa numberoftimes,buthave no clear-cutexplanation forthis.One 
possibility isthatacompeting E3 ligase(s)getsthechanceto ubiquitylatetheK6R mutantatother
lysines when K6R-MYCisexpressedtogetherwithΔF-FBXO28.Forinstance, when p300 is no 
longer recruited to MYC as a result of K6R, MYC is expected to be deactylated at various lysines, 
makingthesesitesavailable forubiquitylation by anotherE3 ligase.However,this is highly 
speculative,and we find itoutside thescopeofthepresentinvestigation to address this question 
experimentally.
 
 
 
Reviewer#2
Weareencouragedbythereviewer’sviewthatourmanuscript“makessignificantcontributionsto
ourunderstanding ofubiquitin ligases,thecomplexregulation of MYC, and suggests a role for 
FBXO28intumorigenesis……andaddsanimportantnew layertotheregulationofMYC,which
should be ofgreatinterestto the readers ofEMBO Molecular Medicine”.The reviewerpointsout
two general issues. One relates to the correlation between high levelsFBXO28 and poorsurvivalin 
human breastcanceraswellasthedifferentiation between effectson MYC regulated proliferation 
versustumorigenicity.Theotherrelatesto theroleofFBXO28 phosphorylation forthebinding- and 
ubiquitylation ofMYC.
 
Referringto the reviewer #2’s comments in introductory part;
TheroleofFBXO28intransformationandtumorigenesisissuggestive,butIbelievetheauthors
should be more cautious in interpretation ofthese results and need to consideralternative
explanations,because:(1)Itisnotentirelyunexpected thatexpression ofdeltaFbox-FBXO28blocks
colony formation (Fig.8B)and reducestumour volume (8D),since the authorshave demonstrated 
extensively,thatexpression ofdeltaFbox-FBXO28(orknockdownofFBXO28)blockscell
proliferation oftumour cells.Any agentthatblockscellproliferation can be expected to have a 
similar effect.Thus,the specificity ofthese effects is unclear”.
 
Weagreewiththereviewerthattheroleof FBXO28 on tumorigenesis should be more carefully 
discussed dueto theimplicitdifficultiesto separatetheantiproliferativeeffectsofFBXO28 
inactivation (knockdown and/or ΔF-FBXO28)andtheinfluenceonMYC transformation.However,
considering thatourtransformation assaysquantify thenumberofMYC-induced colonies of EMBO MolecularMedicine  PeerReview ProcessFile- EMM-2012-02341
 
 
© EMBO 10
relatively the same size in the controlcompared to ΔF-FBXO28,wefindthatthesedatasupporta
function forFBXO28 in MYC-induced transformation. We did not observe ‘smaller’ MYC-induced 
coloniesin cellsco-transfected with ΔF-FBXO28,indicatingthattheeffectofΔF-FBXO28on
proliferation perseisnotamajorfactorin thesep53 -/- MEFtransformationassays.Furthermore,in
parallelexperimentswehaveanalysed theeffectsofΔF-FBXO28onRAS (hrasG12V)-induced 
transformation, and in these experiments ΔF-FBXO28hadonlyminoreffectsoncolonyformation
(unpublished observations),again speaking againstthatΔF-FBXO28attenuatestransformation
primarily dueto itsnegativeeffects on proliferation.Seealso theresponseto reviewer#1,points1,
7,8 and 9,wheretheeffectsofFBXO28 on MYC versusgeneraleffectson transcription,
proliferation,cellcycle,etc.arediscussed.Thisisnow mentioned in theresult,page16 and 
Supporting Materials and Methods.
 
ThecorrelationbetweenhighnuclearfractionofpS344-FBXO28andoverallsurvivalcouldbean
indirect correlation, because pS344-FBXO28islargelyrestrictedtocellsinSandG2/M phase
(figure 2B) and a high nuclear fraction of pS344-FBXO28maythussimplydistinguishhighly
proliferativetumours from less proliferative ones. Although this doesn't diminish the utility 
ofpS344-FBXO28asamarker,byreadingthemanuscriptI gotthe impression thatthe authors 
interpret these results as a causative relation.Carefulrewriting ofthese sections and discussing 
these alternative interpretations could improve the manuscript. 
 
Werealizethatthiscouldhavebeendescribedclearer.Itwasnotourintentiontoseeminglyover
interpretthe data, and we have now toned down that claim. However, we disagree that the data 
solely indicates thatFBXO28 phosphorylation ‘simply’reflects the proliferative status ofthe 
tumours. As shown in Fig. 8E, we do provide data demonstrating that analysis of FBXO28 
phosphorylation separatespatientsaccording to survivalalso in thegroup ofhighly proliferative
tumours (high Ki-67)and poorly differentiated (gradeIII)tumours. 
  
Below areourresponsestothespecificpointsraisedbytheReviewer: 
(1) TheroleofFBXO28phosphorylationinitsregulationshouldbeaddressedmorerigorously,
becauseitismainlybased on mutantsofresidue344.Theauthorsshould immunopurifyFBXO28 
from synchronized cells in G1 (no phosphorylation) and S-phaseorG2/M (high phosphorylation) 
and show MYC ubiquitylation in vitro similarto theexperimentin Fig.4G.Ifphosphorylation 
stimulates MYC ubiquitylation as suggested by the authors based on results with mutations,then the 
S orG2/M sampleshould besignificantlymoreactive.
 
WeacknowledgeReviewer#2forhis/hersuggestiononhowtoaddressthisexperimentallyandin
factwe have tried to perform exactly the experimentproposed by the reviewer.However,ourefforts 
to purify SCFFBXO28 complexeswere partly prohibited due to the factthatphosphorylation also 
affectsFBXO28 protein stability.We have now incorporated these new data in Fig.2E,
demonstrating thatinhibition ofCDK2 activity leadsto proteasomaldegradation ofFBXO28 and 
that the phoshorylated-deficientS344A mutantismoreunstablecompared to thephosphorylation-
mimickingS344Emutant(Fig.2F).OurdataalsosuggestthatFBXO28isauto-degraded by its
associated SCF complex,asthe F-box deletion mutant(ΔF)issignificantly more stable (Fig.S2H).
 
Nevertheless,inanattempttoaccommodateReviewer#2’sconcern,wehaveusedanalternative
approach to addressthe role ofFBXO28 activity specifically in S-phase.Wenow providedata
demonstrating significantinhibitory effectsby ΔF-FBXO28onMYC ubiquitylationfollowing
release of cells from G1/S,whereas only a minor inhibitory effectwas observed in a population of 
cellsin G1 phase,indirectly linking the activity ofFBXO28 towardsMYC to progression in the cell
cycle.The new data are shown in Fig S4E.
 
(2) Relatedtopoint1,Iwassomewhatsurprisedthattheauthorsdidnotattempttoaddresswhether
FBXO28phosphorylationaffectsrecognition/bindingofMYC.Theyshow thatSCF-FBXO28
formation is unaffected by phosphorylation,butto notattemptto demonstrate any effecton MYC EMBO MolecularMedicine  PeerReview ProcessFile- EMM-2012-02341
 
 
© EMBO 11
binding.Celllysatesfrom synchronized cellsasmentioned in point1 could beused to addressthis
question.
 
Referringtothiscomment,wehaveperformedthesuggestedbindingexperiments by incubating 
extractsfrom ΔF-FBXO28expressingcells(sinceΔF-FBXO28isstableincontrasttothewt
protein,seeFig.S2G)prepared from differentcellcyclephasestogetherwith MYC purified and 
bound to beads.Theseexperimentsshow thatΔF-FBXO28binds MYC throughout the cell cycle, 
although binding appearsto be somewhatreduced in G1/early S phase (FigS4F).In addition,by co-
immunopurification using the non-phosphorylatableS344A-FBXO28mutant,weshow thatthis
mutantbindsMYCtothesameextentasWT-FBXO28(FigS4G),supporting the conclusion that
S344phosphorylationisnotrequiredforFBXO28tointeractwithMYC.Thesedataalsosuggest
that the binding of FBXO28 is regulated through a S344-independent mechanism, possibly 
involving phosphorylation or other modifications atadditionalsites,and thatS344 phosphorylation 
rather plays a role in regulation of the ubiquitylation process,both with respectto auto-
ubiquitylation (and self-destruction)ofFBXO28 and non-proteasomalubiquitylation ofMYC and 
potentially othersubstrates.Wethank thereviewerforthisopportunity to bring in new important
datato improvethemanuscript.Thesenew findingsarediscussed on pages11 and 24 in the
manuscript.Deeperunderstandingofhowtheexactbinding between FBXO28 and substrates is 
regulated as wellas how phosphorylation regulates the E3 ligase activity of the complex is the 
subjectofan independentstudy.
 
(3) Figure5G:Theauthorsdemonstrateconvincinglyinfigures4H toJthatFBXO28doesnot
affectMYC stability.However,in figure5G (inputpanel)thereseemsto bea prettysignificant
increase in the steady state levels of MYC when &#x2206;F-FBOXO28isexpressed.Thisinternal
inconsistency needs to be addressed somehow. 
 
Wepresentmultiple blots demonstrating that ΔF-FBXO28(orFBXO28KD)doesnotsignificantly
affectMYC levelsand itwasunfortunate thatin thisparticularexperiment,ectopically expressed 
MYCappearedtobeincreasedintheΔF-FBXO28expressingcells.This,however,wasclearlynot
a reproducible result.
 
Minorpoints:
1.AbstractandIntroduction:"HereweidentifyanovelF-box...."."Novel"maynotbecorrectas
FBOXO28hasbeenidentifiedpreviously,althoughnotcharacterized.  
 
Now corrected
 
2.Introduction: TheintroductionshouldmentionthetworecentlandmarkstudiesdescribingMYC 
asan amplifieroftranscription programs(Cell,Volume151,2012:Nieetal.aswellasLin etal.) 
 
Weapologizeforthis,thesereferencesarenowaddedanddiscussed.
 
3.page9,lastline:Referencefor(Strohmaieretal.2011)missing  
 
Now corrected
 
4.page10 top:(Fig.2G)? Icannotfind figure2G  
 EMBO MolecularMedicine  PeerReview ProcessFile- EMM-2012-02341
 
 
© EMBO 12
Ourmistake,wereferredtoFig.2E,now Fig.2G inthenew version.
 
5.page10,bottom:MYC turnoverin theabsenceofFBXW7 (unpublished observations).Thisseems
to be an important piece of data that may be worth showing in the supplementary figure section. 
 
ThereasonwhythisdatawasleftoutisbecauseMYC proteinisalready stable in FBXW7-/- cells
and FBXO28 doesnotfurtherchange MYC levelsin these cells.However,asthe reviewer
suggested,we now provide data on MYC protein levels following FBXO28 knockdown orWT/ΔF 
overexpression in FBXW7-/- cells(Fig S4Iand J).
 
6.Figure4A:basedonthisfiguretheauthorscannotconcludethatFBXO43,FBXO5,FBXO16do
notinteractwith MYC.Theexpression levelsfortheseF-boxproteinsareverylow compared to 
FBXO28andonewouldnotexpecttodetectasignalattheexposure levelshown even ifthey 
interacted with MYC. The authors should either mention that in the text, show a longer exposure, or 
remove these 3 F-boxproteinsfrom thisfigure.
 
Assuggestedbythereviewer,wenow show alongerexposureoftheblot,orif requested,we can 
remove this figure.In addition,we presentinteraction data on MYC-SKP2andhavealsoincluded
oneadditionalF-box protein with asignificanteffecton cellproliferation (FBXO22).Seealso the
response to reviewer #1,point3.Hope this is satisfactory but since both reviewer’s had comments 
on thisfigurewewillultimately leavethisissueup to theEditor’sjudgement. 
 
7.Figure4G shouldexplainS/E andS/A inthefigurelegend 
 
Now corrected
 
8.page17:OS hasnotbeen defined. 
 
Now corrected
 
9.page24,line4:comma beforecycloheximide  
 
Now corrected
 
10.page25,line1:performed  
 
Now corrected
 
11.Theauthorsneedtobeconsistentwiththeirlabelling offigures.Theymostlyuse&#x2206;F-
FBOXO28,butforexamplefigures5C andE useFBOXO28-dF ordF-FBOXO28.
 
Now corrected
 
12.Figure7B:Thefigurelegendshouldgiveinformationaboutwhatlevelofoverexpressionis
considered high,etc.Whatwasthe criterion? EMBO MolecularMedicine  PeerReview ProcessFile- EMM-2012-02341
 
 
© EMBO 13
 
Wearesorrythatthiswasnotclear.Thisisnow described in greaterdetailin the Figure legend. 
 
13.Figure7C:Thetablecouldbemovedtothesupplementaryinformation.Itisnotveryeasyto
understand,and thedata resultsarenicelysummarized in thetextalready. 
 
Figure7C hasnow beenmovedtoSupportinginformationTableS3.
 
14.Figure8legend:panelC states"AnalysiswasperformedasinC."Shouldprobablyread...asin
B? 
 
Yes,now corrected.
 
 
Wethankthereviewersfortheirsuggestionsthatwefeelhaveled to amuch-improved manuscript.
 
 
 
2nd EditorialDecision 29 April2013
ThankyouforthesubmissionofyourrevisedmanuscripttoEMBO MolecularMedicine.Wehave
now received theenclosed reportsfrom theReviewersthatwereasked to re-assessit. As you will 
see the reviewers are now supportive and Iam pleased to inform you thatwe willbe able to accept
yourmanuscriptpending thefollowing finalamendments: 
 
1)Reviewer2 notesthattheFBXO22 lanein Fig 4aappearsdelimited by verticaldiscontinuitiesin 
the background that are consistent with a splice-in. Our in-houseimageexpertand Iagree.Could 
you pleaseprovideuswith yourexplanation/interpretation and thesourceimagesforthisexperiment
and amended figure (with lanesclearly separated where appropriate with explanation in the legend)? 
CouldyoualsopleasecommentonthisReviewer'sremarkontheexperiment? 
 
2)AsperourAuthorGuidelines,thedescription ofallreported datathatincludesstatisticaltesting 
muststatethename ofthe statisticaltestused to generate errorbarsand P values,the number(n)of
independent experiments underlying each data point (not replicate measures of one sample), and the 
actualP value foreach test(notmerely 'significant'or'P < 0.05'). 
 
Pleasesubmityourrevisedmanuscript,yourcommentsandthesourcedatawithintwoweeks.
Needlesstosay,thesoonerwereceiveitthesoonerIwillbeabletoformallyacceptyour
manuscript.
 
I look forward to reading a new revised version of yourmanuscriptassoonaspossible.
 
 
 
***** Reviewer'scomments***** 
 
Referee#1(GeneralRemarks):
 
I have read the authors'response and the revised manuscriptand feelthatthey have adequately 
addressed my majorinitialconcerns.In my opinion the paperisnow acceptable forpublication. 
 
 
Referee#2(GeneralRemarks):
 EMBO MolecularMedicine  PeerReview ProcessFile- EMM-2012-02341
 
 
© EMBO 14
Theauthorsaddressedallmypointsand Isupportpublication ofthemanuscript. 
TheonlycommentIhaveisregardingfigure4a.Unlessthisisapdfconversionissue,thefileIam 
looking at looks like the FBXO22 lane was spliced into that figure. If the authors chose to keep this 
figure they need to clearly indicate (with lines in the figure and explain in the legend)thatthe lane 
withFBXO22wassplicedin.Inanycase,Iam notcompletelyconvincedbytheseresults(vastly
differentexpression levelsand co-migrationwithIgGmakesinterpretation difficult,etc.),butthe
authorsqualify the interpretation in the text. 
 
 
 
2nd Revision - authors'response 09 May 2013
Wearepleasedthatthereviewersaresatisfiedwithourrevisedversionofthemanuscriptandthatit
is now acceptableforpublication in EMBO MolecularMedicine. 
 
Below pleasefindtherequestedcommentsregardingReviewer#2’sfinalobservationsandeditorial
remarks.
 
1) Reviewer2notesthattheFBXO22laneinFig4aappearsdelimitedbyvertical
discontinuitiesin the background that are consistent with a splice-in. Our in-houseimage
expertand Iagree.Could you please provide uswith yourexplanation/interpretation and 
the source images for this experiment and amended figure (with lanes clearly separated 
whereappropriatewith explanation in thelegend)? Could you also pleasecommenton this
Reviewer'sremarkontheexperiment? 
 
Referee#2(GeneralRemarks): 
TheonlycommentIhaveisregardingfigure4a.Unlessthisisapdfconversionissue,the
file I am looking atlooksliketheFBXO22 lanewasspliced into thatfigure.Iftheauthors
chose to keep thisfigure they need to clearly indicate (with linesin the figure and explain 
in the legend) that the lane with FBXO22 was spliced in. In any case, I am not completely
convinced by these results(vastly differentexpression levelsand co-migrationwithIgG 
makesinterpretationdifficult,etc.),buttheauthorsqualifytheinterpretationinthetext.
WehavenowmodifiedFigure4A,withevidentseparationofthecropped lanesand clarification in 
the figure legend. We are also attaching the source blots used to produce the images. 
Thereasonwhythelaneswerecroppedfrom theoriginalblotswasthatinourinteractionstudieswe
found thatanotherF-box protein also associateswith MYC protein (asshown in the source blot).
GiventhatworkonthisparticularF-box protein iscurrently being carried outin ourlab,wedecided 
to exclude these results from this manuscript. In order to incorporate FBXO22 and SKP2/FBXL1
into the figure (as previously requested by Reviewer #1), and exclude this new F-box protein, we 
had to crop and join non-adjacentlanesfrom the originalblot.
WeagreewiththereviewerthattheunevenexpressionlevelsofthedifferentF-box proteins studied 
and the IgG background are a problem,and thatsome lanesgive inconclusive information.
However,byprovidingequalexposuresoftheinputandcoIPblotsitisevidentfrom bandswith
strongerinputintensity where no sign ofa band is apparentin the coIP blot that not “all” F-box 
proteinsbind MYC.Thespecificinteraction between FBXO28 and MYC isfurthersupported by 
Figures4B-D andS4.
 
2) AsperourAuthorGuidelines,thedescriptionofallreporteddatathatincludesstatistical
testing muststatethenameofthestatisticaltestusedtogenerateerrorbarsandPvalues,
the number (n) of independent experiments underlying each data point (not replicate 
measuresofonesample),andtheactualPvalueforeachtest(notmerely'significant'or 'P 
< 0.05'). 
 
Information on statisticaltests used to generate p-valuesisnow reported in thecorresponding figureEMBO MolecularMedicine  PeerReview ProcessFile- EMM-2012-02341
 
 
© EMBO 15
legends, and actual p-valueshavebeen added to thefigures,whereappropriate.
 
 
Onceagain,wethankthereviewersandtheeditorfortheirpromptre-evaluation ofthe manuscript,
and we hope thatthisfinalversion issuitable forpublication. 
 
 
 
 
 
