# Supplementary material for: CDK-mediated activation of the SCFFBXO28 ubiquitin ligase promotes MYC-driven transcription and tumourigenesis and predicts poor survival in breast cancer
Source: EMBO Mol Med. 2013 Jun 14;5(7):999–1018. doi: 10.1002/emmm.201202341 (PMC3721474; doi:10.1002/emmm.201202341)
Supplement: Supplementary file 4 [file emmm0005-0999-SD4.txt]

 1
SUPPORTINGINFORMATION 
 
CDK-mediated activation of theSCFFBXO28 ubiquitin ligasepromotes MYC-driven 
transcription and tumorigenesis and predicts poorsurvivalin breast cancer 
 
Diana Cepeda,1,2 Hwee-Fang Ng,1,15 Hamid Reza Sharifi,3,15 Salah Mahmoudi,1,15 
Vanessa Soto Cerrato,4,16 Erik Fredlund,3,16 Kristina Magnusson,6,16 Helén Nilsson,3,16 
Alena Malyukova,1,2 Juha Rantala,6 Daniel Klevebring,7 Francesc Viñals,8 Nimesh 
Bhaskaran,1 Siti Mariam Zakaria,3
 
Suryo Rahmanto,1 Stefan Grotegut,9 Michael Lund 
Nielsen,10 CristinaAl-KhaliliSzigyarto,11 DahuiSun,9 MikaelLerner,2 Sanjay Navani,6 
Martin Widschwendter,12 Mathias Uhlén,11 Karin Jirström,13 Fredrik Pontén,6 James
Wohlschlegel,14 Dan Grandér,2 Charles Spruck,9 Lars-Gunnar Larsson,3* and Olle
Sangfelt1,2,* 
  2
TABLE OFCONTENTS 
SUPPORTINGINFORMATION FIGURES     page
 FigureS1…………………………………………………………………... 3 
 FigureS2…………………………………………………………………... 5 
 FigureS3…………………………………………………………………...8 
FigureS4…………………………………………………………………...10-11 
FigureS5…………………………………………………………………...14-15 
 FigureS6…………………………………………………………………...18 
FigureS7…………………………………………………………………...19 
SUPPORTINGINFORMATION TABLES 
 TableS1 …………………………………………………………………. 21 
 TableS2 …………………………………………………………………. 22 
 TableS3 …………………………………………………………………. 23 
TableS4…………………………………………………………………... 23 
TableS5A ………………………………………………………………….24 
 TableS5B ………………………………………………………………….25  
TableS5C ………………………………………………………………….25 
TableS6A ………………………………………………………………….26 
 TableS6B ………………………………………………………………….27  
TableS6C ………………………………………………………………….27  
SUPPORTINGINFORMATION MATERIALS AND METHODS  ………... 28 
SUPPORTINGINFORMATION REFERENCES …………………………….42 
 
  3
SUPPORTINGINFORMATION - FIGURES 
  4
Supporting information FigureS1. (A) Inhibition of cell proliferation upon FBXO28 
depletion. Leftpanel:Livecellmicroscopy analysis in HCT116 cells reversetransfected 
with theindicated siRNA for 62 hours. Thenumber of cells was determined on 2 hours 
intervals using an automated cell growth image analysis platform (Incucyte HD v1.5). 
Increasein cellnumber was determined as fold changeand compared with non-targeting 
and CDK1 targeting siRNA serving as negativeand positivecontrols, respectively. Right
panel:Flow cytometry analysis of HCT116 cells transfected with FBXO28siRNAs, or 
scrambled control siRNA. DNA content was visualized by propidium iodide (PI) 
staining. (B) Knockdown efficiency of FBXO28 siRNAs. HCT116 and U2OS cells were
transfected with either three individual siRNA oligos (leftpanel) or apoolof the three
oligos (right panel) targeting FBXO28, or non-targeting control oligos (siScramble). 
RelativeFBXO28 mRNA expression was compared to siScrambleand analyzed by qRT-
PCR and normalized to β-ACTIN. Each data are representative of three independent
experiments and is shown as mean ±SEM. (C) Specificity of theFBXO28 antibody. Left
panel:Immunoblot(IB) analysis documenting theeffectof FBXO28 siRNA transfection 
in U2OS cells. Middle panel: U2OS cells were transfected with Myc-tagged FBXO28 
expression construct, or an empty controlvector (EV) and analyzed by IB analysis with 
anti-FBXO28 rabbit polyclonal antibodies. Ectopically expressed FBXO28 (arrowhead) 
and endogenous FBXO28 (arrow) proteins are indicated. GAPDH was used as loading 
control. Rightpanel:U2OS cellextracts transfected with two differentFBXO28 siRNA 
oligos or siScramblefor 48 hours weresubjected to IB analysis using FBXO28 antibody 
and anti-MCM7 as a loading control. The position of endogenous FBXO28 protein is 
indicated by an arrow.   5
 
  6
Supporting information Figure S2. (A) FBXO28 protein is evolutionary conserved. 
Amino acid sequence alignment of human FBXO28 with Mouse, Rat, Xenopus, 
Zebrafish, and two Drosophila FBXO28 orthologs, using the ClustalW program
(http://www.ebi.ac.uk/Tools/msa/clustalw2). F-box domain is boxed (aa 67-94). (B) 
Specificity of the FBXO28 antibody as analysed by immunoflourescence (IF) 
microscopy. U2OS cells weretransfected with scrambled controlsiRNA (upper panel) or 
FBXO28 specific siRNA oligos (lower panel). DNA was counterstained with DAPI. 
Scalebar:10 µm. (C) Schematicdiagramof FBXO28 amino acid sequencesurrounding 
serine-344. Theamino-terminal(N) F-box domain and theposition of theputativeCDK 
motif at the carboxy-terminus (C) in FBXO28 are indicated (Upper panel). Sequence
(ClustalW) alignments of theconsensus CDK phosphorylation motif (boxed) in different
species (Lower panel). (D) U2OS cells weretransfected with GST-WT-FBXO28, GST-
S344A-FBXO28, or GST-EV. Nuclear (N), cytosolic (C) and total (T) extracts were
subjected to IB analysis with theindicated antibodies (Upper panel). b-actin was used as 
a control for loading. (E) Whole cell extracts from U2OS cells were treated with calf 
intestinalalkalinephosphatasewith and withoutphosphataseinhibitors for 1 hr at37ºC 
and analyzed by IB using anti-pS344-FBXO28 and anti-FBXO28 antibodies, 
respectively. Immunoblots were probed with anti-PLK1 antibodies as a control for the
efficiency of the phosphatase treatment. b-actin was used as loading control. (F) 
Specificity of thepS344-FBXO28 antibody as confirmed by siRNA-mediated FBXO28 
knockdown. Left panel: IB of whole cell extracts from U2OS cells transfected with a
pool of 3 different FBXO28 specific siRNAs or a scambled control siRNA. 
Phosphorylation and expression of FBXO28 was assessed after probing two separate 7
filters using anti-pS344-FBXO28 and anti-FBXO28 antibodies, respectively. b-actin was 
used as a control for loading. Right panel: U2OS cells were transfected with control
siRNAs or FBXO28siRNAs and stained by indirectimmunoflourescenceanalysis using 
pS344-FBXO28 antibodies. Nucleiwas visualised with DAPI staining. Arrows indicate
cells with loss of pS344-FBXO28 signal, demonstrating specificity of the pS344-
FBXO28 antibody. (G) U2OS celllysates expressing theindicated Flag-tagged FBXO28 
constructs were immunoblotted with pS344-FBXO28-specific antibodies to verify   
phosphorylation of ΔF-FBXO28. FLAG and Actin antibodies were used as expression 
and loading controls, respectively. (H) Cycloheximide(CHX) chaseanalysis of WTand 
ΔF-FBXO28 in Cos7 cells. Where indicated, chased cells were treated with MG-132 
(MG) for 4 hours. 
  8
 
 
Supporting information Figure S3. (A) Downregulation of MYC target genes upon 
depletion of FBXO28 by siRNA transfection in HCT116 cells. GSEA analysis of gene
expression changes after 36 hours of FBXO28 siRNA transfection as described in Figure
3C. p <0.005. (B) Downregulation of MYC target genes in response to FBXO28  9
depletion by siRNA. U2OS cells were transfected with scrambled control siRNA or 
individualFBXO28 siRNA oligos (siFBXO28-1, -2, or -3) or acombination of thethree
differentoligos (siFBXO28-pool). 48 hours after transfection, totalRNAs wereextracted 
and used for qRT-PCR with gene-specific primers for the indicated MYC targetgenes. 
FBXO28 knockdown efficiency is shown (left). (C) MYC+/+ and MYC-/- Rat1 cells 
transduced with doxycyclin-inducible TRIPZ lentiviral vectors co-expressing RFP and 
FBXO28 shRNA or TRIPZempty vector control(shEV) wereincubated with EdU before
fixation and staining for fluorescence microscopy. Left panels: Immunofluorescence 
analysis of a representative cell population showing RFP, EdU staining, and a merged 
image. Right, upper panel: BrightRFP-positivecells werecounted and scored for EdU 
staining. For each cellline, theshFBXO28 cellcounts werenormalized to thecounts in 
shEV controlcells. Error bars representtheSEM of two independentcounts. Right, lower 
panel:Western blotanalysis verifying silencing of FBXO28 in MYC+/+cells.  
  10 11
 
 
Supporting information Figure S4. (A) MCF-7 cell extracts cotransfected with the 
indicated expression constructs were immunoprecipitated with FLAG antibodies 
followed by immunoblotting with MYC (N262) antibody as indicated. Whole cell
extracts were IB with MYC antibodies to assess input levels. (B) FBXO28-MYC 
interaction in vivo. Upper panel:Cos7 cells wereco-transfected with GST-FBXO28, or 
an empty vector (EV), together with HA-MYC-WT or a panel of MYC deletion 
constructs as indicated. Wholecellextracts wereused in GSTpull-down assays, resolved 
by SDS-PAGEand immunoblotting as depicted. 5% of thecellextractwas used as input
and probed with anti-HA and anti-Actin antibodies. (C) Control conditions used for in  12
situ proximity ligation assay (isPLA) for thedetection of MYC-FBXO28 interaction. The
panels depict controls omitting primary antibodies, applying only one of two primary 
antibodies or oneantibody of interesttogether with anegativecontrolprimary antibody 
(GFP), respectively. Cells werecounterstained with Hoechst for visualization of nuclei. 
(D) Ubiquitylation of MYC protein in vitro was performed as described in Materials and 
Methods of Supporting information, and ubiquitylation was detected by immunoblotting 
using anti-HA antibody. In vitro reactions wereperformed withoutE1 enzyme, or ATP, 
as negative controls. (E) U2OS cells expressing Dox-induced ΔF-FBXO28 and 
cotransfected with HA-Ub, where indicated, were synchronized in different cell cycle
phases; Early S: 2 hrs release from a double thymidine arrest (left panel); G1: 4 hrs 
nocodazolerelease(rightpanel). Lysates fromsynchronized or asynchronous (AS) cells 
were subjected to in vivo ubiquitylation assays using anti-MYC antibodies (N262) and 
poly-ubiquitylated MYC was detected by immunoblotanalysis using anti-HA antibodies . 
Wholecell lysates wereIB with MYC(C33), FBXO28 (for detection of ΔF-FBXO28), 
Cyclin A and cyclin B1 antibodies. (F) For in vitro interaction assays, Dox-induced 
U2OS cells expressing ΔF-FBXO28 were synchronized in different cell cycle phases 
(Early S:2 hrs releasefromadoublethymidinearrest;LateS:6 hrs releasefromadouble
thymidinearrest;G1:4 hrs nocodazolerelease). Synchronized cells or asynchronous cell
populations (AS) were lysed and protein extracts were incubated for 2 hours with HA-
MYC (previously immunopurified fromHEK293 cells and bound to beads) to allow for 
protein complexes to form. Interactions between MYC and FBXO28 weredetected by IB 
analysis using anti-FBXO28 and MYC antibodies. Whole cell extracts from the U2OS 
cells wereblotted with FBXO28, Cyclin B1 and GAPDH as inputcontrols. (G) Extracts  13
from HCT116 cells cotransfected with the indicated expression constructs were
immunoprecipitated with MYC antibodies and immunoblotted with FBXO28 or MYC 
antibodies, as indicated. Whole cell extracts were blotted with FBXO28 antibodies as 
input control. (H) HCT116 cells were cotransfected with the indicated expression 
constructs or siRNAs for 48 h and MYC protein levels wereanalysed by IB as shown. (I) 
Lysates from HCT116 FBXW7-/- cells cotransfected with the indicated expression 
constructs or (J) siRNAs for 48 h were immublotted with anti-MYC antibodies, as 
shown. FBXO28 antibodies wereused to show expression or silencing and Actin levels 
wereused for loading. 
  14 15
  16
Supporting information FigureS5. (A) Luciferaseassay in HeLacells transfected with 
thesalt-induced kinase(SIK) geneluciferasereporter for 48 hours, in combination with 
the indicated expression constructs or siRNAs. Cells were cotransfected with Renilla 
control for normalization of luciferaseactivity. Thedatarepresent themean ±standard 
error of the mean (SEM) for three independent experiments. (B) Measurement of 
luciferase activity in HeLa cells transfected with the HepG2-CAGA reporter construct
containing 4 SMAD-binding sites, for 48 hours. Cells weretreated with TGFβ(0.5ng/ml) 
overnightprior to measurements. Analysis was performed as in (A). (C) Left: qRT-PCR 
analysis in HeLacells documenting expression changes of theMYC targetgenes RFC4 
and CCNA2 upon depletion of FBXO28 using siRNAs. HeLacells weretransfected with 
FBXO28 or Scrambled control siRNAs prior to synchronization at G1/S by a double
thymidine block and release into S-phase for 4 h. Triplicate measurements were
normalized to β-ACTINexpression and datais representativeof two experiments. Right:
Cell cycle distributions were analyzed by flow cytometry. (D) Plot of gene expression 
data relating to cell cyclephases as defined by Whitfield et al. (Whitfield et al, 2002). 
Differentialexpression between cells transfected with siFBXO28 and grown for 36 hours 
and cells transfected with anon-specificsiRNA is shown as anegativecorrected log10 p-
value. Thesign on they-axis represents upregulation (positive sign) or downregulation 
(negativesign) as a consequenceof siFBXO28 treatment. Genes known to bebound by 
MYC in K562cells (http://genome.ucsc.edu/ENCODE/analyses) areshown as red rings, 
whereas non-MYC bound genes arein black. Thegreen dotted lines reprentacorrected 
p-value of 0.05 (log10 0.05 = 1.3). (E) Representative Q-ChIP experiment for the
association of FBXO28 protein atthePTMA, CCND2, BMI1, and RFC4 genepromoters  17
in U2OS cells. GFP antibody was used as a negative control. (F) Q-ChIP for the
association of FBXO28 protein attherDNAand RFC4 genepromoters in HCT116 cells. 
(G) Overexpression of ΔF-FBXO28 reduces p300 binding at MYC target promoters. 
Enrichment of p300 at the BMI1 gene promoter was measured by Q-ChIP assays 
following doxocycline-induced expression of ΔF-FBXO28 in U2OS cells or empty-
vector controlcells. (H) Enrichmentof acetylated histoneH4 attheBMI1 genepromoter 
was measured as in (G). (I) Q-ChIP assay with the indicated antibodies at theCCND2
genepromoter upon doxycycline-induced ΔF-FBXO28 expression in U2OS cells. For all
of theQ-ChIP experiments in (F-J), GFP antibody was used as anegativecontrol. Bars 
representprotein enrichmentat the indicated genepromoters analyzed by qPCR in two 
independentexperiments, and normalized to totalDNA input. (J) In vivo ubiquitylation 
assays performed in U2OS cells co-transfected with thedepicted HA-tagged C-terminal
MYC deletion constructs together with empty vector (EV) or FLAG-ΔF-FBXO28, along 
with HA-Ubiquitin. MYC was immunoprecipitated with anti-MYC antibodies (N262) 
and poly-ubiquitylated MYC was detected by anti-HA immunoblotanalysis. Wholecell
lysates wereimmunoblotted using FBXO28 and β-Actin antibodies respectively. (K) In 
vivo ubiquitylation assays in U2OS cells co-transfected with FLAG-tagged WT-MYC, a
construct containing pointmutations at six lysines just upstreamof the basic region of 
MYC (K6R), or having mutations at two lysines within the MBII region of MYC 
(NK2R), along with either EV or ΔF-FBXO28. All cells were cotransfected with HA-
Ubiquitin. Poly-ubiquitylated MYC was immunoprecipitated using MYC antibodies and 
detected by immunoblotting using anti-HA antibody. Input lysates were immunoblotted 
using MYC, FBXO28 and β-Actin.  18
 
Supporting information FigureS6. (A) P53-/- MEF cells wereembedded in soft-agar 
mediumafter co-transduction with shFBXO28 vectors or a shRNA-GFP controlvector 
and MYC, as indicated. Tranduction with empty pBabe vector alone was used as a
negative control. Colonies were scored after 21 days. The number of colonies from a
representative assay is shown above each bar. (B) ΔF-FBXO28 expression in tumor 
specimens resected from the sacrificed mice at day 22 as outlined in Figure 6G. ΔF-
FBXO28 expression was analyzed by IB analysis using anti-FBXO28 antibodies. Shown 
are representative blots of three control mice (EV) and three ΔF-FBXO28-expressing 
mice. Tubulin was used as aloading control. 
 
  19
 
Supporting information Figure S7. (A) IB analysis was performed in a panel of 
primary breast tumor specimens (cohort 1). 50 µg total protein was separated by SDS-
PAGE and probed with anti-pS344-FBXO28 antibody and anti-Ku86 for comparison. 
Note the differential FBXO28 phosphorylation levels (upper bands) in specific tumor 
samples. (B) Kaplan-Meier plots of breast cancer specific survival (BCSS) (left panel) 
and relapsefree survival(RFS) (rightpanel) of breastcancer patients (n=144, cohort2) 
stratified according to the nuclear fraction (NF) of phosphorylated FBXO28. 
Immunohistochemistry was performed using the anti-S344-FBXO28 antibody. (C) 
Kaplan-Meier plots of BCSS (leftpanel) and RFS (rightpanel) in breastcancer patients  20
(n=498, cohort 3) stratified according to the nuclear fraction (NF) of phosphorylated 
FBXO28.Immunohistochemistry was performed using theanti-S344-FBXO28 antibody. 
(D) Kaplan-Meier plot of BCSS (left panel) and RFS (right panel) in breast cancer 
patients (n=498, cohort 3) stratified according to thenuclear intensity (NI) of FBXO28 
protein. A log-rank testwas used to show differences between groups with low versus 
high FBXO28 nuclear staining intensity. Immunohistochemistry was performed using the
anti-FBXO28 pan antibody detecting the total pool of FBXO28 protein. (E) Kaplan-
Meier plot of overall survival (OS) in breast cancer patients classified as luminal A 
molecular subtypeand stratified according to thenuclear fraction (NF) of phosphorylated 
FBXO28 in cohort2 (leftpanel) and cohort3 (rightpanel), respectively. For allanalyses 
in (B-E), alog-rank testwas used to show differences between groups using 25% NF as 
cut-off. p < 0.05. 21
SUPPORTINGINFORMATION - TABLES 
 
Supporting information TableS1. Related to Figure1. 
Top ranked F-box genes that reduced cell proliferation in KPL4 cells upon RNAi in the functional
screen shown in Figure 1B. 
RANK a GENE(N =6,135)
17 FBXO28
29 FBXL4
36 FBXO4
41 FBXO2
53 FBXO46
61 FBXL5
62 FBXO3
106 FBXL7
163 FBXO40
a druggablegenomesiRNA library v1.0 (Qiagen Ambion,Inc) 
ReducedcellproliferationwasmonitoredbyautomaticfluorescencemicroscopicanalysisofKi-67 expression 
 
 
 
 
 
 
 
 
 
 
 
  22
Supporting information TableS2.
FBXO28isOverexpressed in PrimaryBreastCancer.
Study TumorType Reference
1 Ductalbreastcarcinoma BittnerBreast,NotPublished,2005 
2 Ductalbreastcarcinoma- High grade BittnerBreast,NotPublished,2005 
3 Ductalbreastcarcinomaepithelia- Dead at 1 year BoersmaBreast,IntJ Cancer,2008 
4 Breastcarcinoma- High grade DesmedtBreast,ClinCancerRes,2007
5 DuctalbreastcarcinomaInvasive- Recurrence at 3 years DesmedtBreast,ClinCancerRes,2007
6 DuctalbreastcarcinomaInvasive- High grade GinestierBreast,ClinCancerResearch2006 
7 Breastcarcinoma- Advanced N stage Ivshina Breast,CancerRes,2006
8 Breastcarcinoma- High Elston Grade Ivshina Breast,CancerRes,2006
9 Breastcarcinoma- Recurrence at 3 years LoiBreast,J Clin Oncol,2007 
10 Breastcarcinoma- Recurrence at 5 years LoiBreast,J Clin Oncol,2007 
11 Ductalbreastcarcinoma LuBreast,BreastCancerResTreat,2008 
12 Ductalbreastcarcinoma- High Bloom-Richardsongrade LuBreast,BreastCancerResTreat,2008 
13 Lobularbreastcarcinoma- Advanced N stage LuBreast,BreastCancerResTreat,2008 
14 Ductalbreastcarcinomaepithelia- High grade MaBreast2,CancerCell,2004
15 Ductalbreastcarcinoma- High grade MaBreast3,CancerCell,2004
16 Breastcarcinoma- Dead at 5 years PawitanBreast,BreastCancerRes,2005 
17 Ductalbreastcarcinomavs.normal RichardsonBreast2,CancerCell,2006
18 Invasive breastcarcinoma - Metastatic event at 3 years SchmidtBreast,CancerRes,2008
19 Breastcarcinoma- High grade SotiriouBreast3,J NatlCancer Inst,2006 
20 Breastcarcinoma– Recurrence at 1 year SotiriouBreast3,J NatlCancer Inst,2006 
21 Breastcarcinoma– Recurrence at 3 years SotiriouBreast3,J NatlCancer Inst,2006 
22 Breastcarcinoma– Recurrence at 5 years SotiriouBreast3,J NatlCancer Inst,2006 
23 Invasive ductalbreastcarcinoma vs.normal TurashviliBreast,BMC Cancer,2007 
24 Invasive lobular breastcarcinoma vs.normal TurashviliBreast,BMC Cancer,2007 
25 Breastcarcinoma– Advanced M stage vantVeerbreast,Nature,2002
26 Breastcarcinoma– High grade vantVeerbreast,Nature,2002
27 Breastcarcinoma– Metastatic event at 5 years vantVeerbreast,Nature,2002 
28 Breastcarcinoma– Advanced M stage WangBreast,Lancet,2005 
29 Breastcarcinoma– Recurrence at 3 years WangBreast,Lancet,2005 
30 Breastcarcinoma– Recurrence at 5 years WangBreast,Lancet,2005 
31 Invasive ductalbreastcarcinoma – High grade ZhaoBreast,MolBiolCell,2004
Summaryof31differentmicroarray-based breastcancerstudiesretrieved from theOncominedatabase(OncomineTM,Compendia
Bioscience,AnnArbor,MI,https://www.oncomine.org/). 
 
 
  23
Supporting information TableS3. 
 
Supporting information TableS4. Excelspread sheet(seeseparatefile) 
FBXO28Expression in Human BreastCancerCorrelateswith ageneSetAssociated with MYC and p300Activity
asDetermined by ChIP-seq 
 MYCbindingMCF7 MYCbindingK562 p300/MYC binding K562
FBXO28Correlation Yes No p value Yes No p value Yes No p value 
- Positive 30 5  29 6  19 10  
- Negative 16 51 2.9e-09 8 59 3.8e-15 2 6 0.055 
A gene expression network containing FBXO28 was extracted using data representing 327 clinical breast cancer
specimens (LoiS,2007). 102 genes were found to be highly correlated to FBXO28 expression (Spearman correlations 
above 0.5 orbelow -0.5).Thisgene listwassubsequently compared to a database containing known Myc-upregulated 
targets (myccancergene.org) and checked for MYC binding at promoter sequences in MCF7 and K562 cells, and for 
MYC/p300bindinginK562cells,usingdatafromtheENCODEproject(http://genome.ucsc.edu/ENCODE/analyses).
 
  24
Supporting information TableS5A. 
 
  
 
 
 
 
CorrelationBetweenClinicopathologicalCharacteristicsofBreastCancerPatientswithLow (<25%) and High 
(>25%) Nuclear Fraction (NF) of Phosphorylated FBXO28(Cohort2,N =144)
Characteristic Low Level
(NF≤25%),N = 43
HighLevel
(NF≥25%),N = 65
ap Value 
(chi-square)
bp Value 
(spearman rho) 
Age(years)     
— ≤ 50 5 10   
— > 50 38 55 0.581 0.094 (r= -0.162)
Tumorsize(mm)     
—≤ 20 24 25   
—> 20 19 40 0.076 0.039 (r = 0.199)
ER status     
— Negative 2 12   
— Positive 41 53 0.036 < 0.001 (r = - 0.337)
PR status     
— Negative 11 26   
— Positive 32 39 0.122 0.135 (r= - 0.145)
Grade(NHG)     
— I 8 3   
— II 29 23   
— III 6 39 < 0.001 < 0.001 (r = 0.462)
NodalStatus     
— Negative 21 31   
— Positive  19 28 0.997 0.922 (r= - 0.010)
— Unknown 3 6   
HER2Status     
— Negative 28 39   
— 1+ 10 12   
— 2+  3 8   
— 3+  1 6 0.387 0.503 (r= 0.065) 
— Unknown 1    
ap value derived with pearson chi-square test 
 bp value derived with spearman rho correlation,r= spearman’s coefficient 
ER = oeER = oestrogenreceptor,PR = progesteronereceptor,NHG = Nottingham histologicalgrade,HER2 = human epidermal 
growth factorreceptor2,IHC = immunohistochemistry.Significantcorrelations(p < 0.05)areindicated by bold numbers.  25
Supporting information TableS5B. 
 
CoxUnivariateAnalysisforOverallSurvival(OS)andBreast-CancerSpecificSurvival(BCSS)Accordingto
the Nuclear Fraction (NF) of Phosphorylated FBXO28 and Other Established ClinocpathologicalParameters. 
Prognosticfactor HR(OS) 95% CI p Value(OS) HR(BCSS) 95% CI p Value(BCSS)
a FBXO28(NF)  3.27 1,43 – 7,47 0.005 4.30 1,26 – 14,70 0.020 
Age(years) 1.07 1,04 – 1,09 < 0.001 1.05 1,02 – 1,09 0.003 
Tumorsize(mm) 1.02 1,01 – 1,03 < 0.001 1.02 1,00 – 1,03 0.014 
NHG (I-III) 2.11 1,28 – 3,49 0.004 5.14 2,03 – 12,99 0.001 
ER status 0.39 0,19 – 0,79 0.009 0.23 0,10 – 0,55 0.001 
Nodalstatus 1.09 1,02 – 1,17 0.013 1.15  1,07 – 1,24 < 0.001 
HER2 1.02 0,88 – 1,19 0.777 1.07 0,89 – 1,29 0.454 
a 25% NF cut-offwasused to estimatetheimpactofphosphorylated FBXO28 on OS and BCSS. 
NF=NucelarFraction,HR=HazardRatio,OS=OverallSurvival,BCSS=Breast-CancerSpecificSurvival,
CI=ConfidenceInterval
ER = oestrogenreceptor, NHG =Nottingham histologicalgrade,HER2=humanepidermalgrowth factorreceptor2 
Significantcorrelations (p < 0.05) are indicated by bold numbers
 
 
Supporting information TableS5C. 
 
 
Table S4C. Cox Multivariate Analysis for Overall Survival (OS) and Breast Cancer Specific Survival (BCSS)
AccordingtotheNuclearFraction(NF)ofPhosphorylatedFBXO28(Cohort2,N = 144) 
Survival HR 95% CI p value 
OS 3,19 1,22 – 8,33 0.018 
BCSS 3,85 0,80 – 18,63 0.094 
HR=HazardRatio,CI=confidenceinterval.Significantcorrelations(p<0.05)areindicatedbyboldnumbers.
Multivariateanalysisincludedadjustmentforpatientage,tumorsize,ERstatus,nodalstatus,HER2andgrade.A cut-offof25% 
nuclearfraction (NF)wasused fordetermination ofFBXO28 phosphorylation status. 
 
 
 
 
 
 
  26
Supporting information TableS6A.
 
Correlation Between Clinicopathological Characteristics andFBXO28 Protein Phosphorylation and 
ExpressionintheNucleus(Cohort3,N =498)
Characteristic  FBXO28Phosphorylation(NF)  FBXO28Expression(NI)  
Age(years)   
— Correlation Coefficient (r)  -0.143 -0.056 
— Significance 0.003 0.225 
— N 442 469
Tumorsize(mm)   
— Correlation Coefficient (r)  0.185 0.046 
— Significance < 0.001 0.321 
— N 441 468
OestrogenReceptor(ER) status   
— Correlation Coefficient (r)  -0.315 -0.098 
— Significance < 0.001 0.035 
— N 442  
ProgesteroneReceptor(PR)status   
— Correlation Coefficient (r)  -0.199 -0.130 
— Significance < 0.001 0.005 
— N 442 457
Grade(NHG)   
— Correlation Coefficient (r)  0.366 0.170 
— Significance < 0.001 < 0.001 
— N 441 468
NodalStatus   
— Correlation Coefficient (r)  0.064 0.105 
— Significance 0.207 0.032 
— N 395 419
HER2Status   
— Correlation Coefficient (r)  0.046 ND
— Significance 0.342 ND
— N 420 ND
p value derived with spearman rho correlation,r= spearman’s coefficient 
Significantcorrelations(p< 0.05,2-tailed) are indicated by bold numbers 
NHG =Nottingham histologicalgrade,HER2=humanepidermalgrowth factor receptor 2
FBXO28phosphorylationwasassessedasthenuclearfraction(NF)ofpositivetumorcellsandFBXO28expressionasthenuclear
staining intensity (NI)using anti-pS344-FBXO28andanti-FBXO28antibodies,respectively.
 
 
 
  27
Supporting information TableS6B. 
 
 
CoxMultivariateAnalysis forOverallSurvival (OS)andBreastCancerSpecificSurvival (BCSS)According to
FBXO28Phosphorylation and Expression Level(Cohort3,N =498) 
 aFBXO28Phosphorylation(NF) bFBXO28Expression(NI)
Survival HR 95% CI p value HR 95% CI p value 
OS 1,67 1,09 – 2,56 0.018 1,59 1,05 – 2,38 0.026 
BCSS 2,69 1,40 – 5,16 0.003 2,00 1,13 – 3,50 0.017 
HR=HazardRatio,CI=confidenceinterval.Significantcorrelations(p<0.05)areindicated by bold numbers.
Multivariate analysis included adjustment for patient age, tumor size, ER status, nodal status and grade. For survival analysis,
dichotomised variablesdefined aslow orhigh levelsofFBXO28 phosphorylation (cut-off25% nuclearfraction (NF)),and low or
high levelsofFBXO28 expression (categorized asnuclearstaining intensity (NI)),wereused. 
 
 
 
Supporting information TableS6C.
 
 
Cox Univariate Analysis for Overall Survival (OS) and Breast-Cancer Specific Survival (BCSS) According to
FBXO28Phosphorylation and Expression (Cohort3,N =498) 
 aFBXO28Phosphorylation(NF) bFBXO28Expression(NI)
Survival HR 95% CI p value HR 95% CI p value 
OS 1,65 1,18 – 2,30 0.003 1,60 1,14 – 2,24 0.007 
BCSS 3,29 1,91 – 5,65 < 0.001 1,91 1,15 – 3,17 0.013 
HR=HazardRatio,CI=confidenceinterval.Significantcorrelations(p<0.05)areindicatedbyboldnumbers.
For survival analysis ,a25% NF cut-offwas used to estimate the impact of phosphorylated FBXO28,  bFBXO28expressionwas
categorized as dichotomised nuclear staining intensity (low vs high level).NF=NucelarFraction,NI=NuclearIntensity,HR=
HazardRatio,OS=OverallSurvival,BCSS = Breast-CancerSpecificSurvival,CI=ConfidenceInterval.
 
 
 
 
 
 
 
  28
SUPPORTINGINFORMATION - MATERIALS AND METHODS
 
CellLines 
Cell lines weregrown in mediaaccording to the guidelines atATCC, or as previously 
described (Sangfelt et al, 2008). The following cell lines were used in this study;
HEK293, HCT116, U-937, MCF7, U2OS, A549, KPL4, HeLa, Cos-7, KPL4, A549, 
IMR90, Human diploid fibroblasts (HDF), immortalized breast epithelial cells (IME), 
p53-/- mouse embryonic fibroblasts (MEFs), and parentalTGR1 (MYC+/+) and MYC-
nullHO1579 (MYC-/-) Rat1 fibroblasts. Tet-On U2OS cells werecultured according to 
the protocol (Clontech). HCT116 FBXW7+/+ and FBXW7-/- cells was a gift from B. 
Vogelstein and were grown in McCoy’s medium. Media was supplemented with 10% 
(v/v) fetal bovine serum, 2 mM L-glutamine, 100 U/ml penicillin, and 100 g/ml
streptomycin. Tet-On U2OS FBXO28 WT and ∆F-box stable cells were maintained in 
tetracycline-approved FBS (Clontech) supplemented with 0.2 mg/mlG418 and 0.1 µg/ml
of puromycin (Sigma). All cells were kept at 37˚C in a humidified incubator with 5% 
CO2.  
 
Plasmids and siRNAs 
Details of the construction of expression plasmids are available from the authors upon 
request. Thefollowing constructs wereused in this study:pcDNA-3Myc-, pCMV2-Flag-
FBXO28, pEBG-GST-FBXO28 (WT, ∆F, S344A and S344E), pBabe-puro-FBXO28 
(WTand ∆F), , pcDNA-HA-Ubiquitin, pcDNA-HA-CDK1/2 (WTand DN) (purchased  29
from Addgene, Inc), pcDNA-HA-Cul1, pcDNA-Skp1, pcDNA-3Myc-Roc1, TRIPZ
inducible lentiviral vector expressing FBXO28 shRNA or TRIPZ empty vector control
(Thermo Fisher Scientific, MA, USA). AllMYC expression constructs and theM4mintk-
Lucand RSV-β-Galactosidasereporters havebeen previously described (von der Lehr et
al, 2003). SIK and theTGFβ-responsiveHepG2-CAGA luciferaseconstructs werekindly 
provided by Dr. Aris Moustakas. 
siRNA transfections were performed using either single or pooled siRNA 
oligonucleotides (Dharmacon): siFBXO28-1: AGCUCCGCCUGGUUUGUAA, 
siFBXO28-2: 5UCAACGAGCUCAUGAAGUAUU, siFBXO28-3: 
GUGGAGAGGUACCAUAAUC). Knockdown efficiency was determined by qRT-PCR 
and/or immunoblotanalysis compared to scrambled controlsiRNAs (Dharmacon). 
 
Treatments, KinaseAssays and Antibodies 
For synchronization experiments, cells were arrested at G2/M by sequential culture in 
2mM thymidinefor 14 h and 125ng/mlnocodazolefor 12 h, rounded cells werecollected 
(mitoticshake-off) and, whereindicated, released in fresh culturemedium. For S-phase
arrest, cells wereincubated with 2mM thymidinefor 16 h, released in fresh mediafor 9 h 
and treated again with thymidine for 16 h. Phosphatase treatment was carried out in a
volumeof 100 µltotalcelllysatein LSLD buffer (50 mM NaCl, 0.1% Tween-20, 10% 
glycerol, 50 mM HEPES) with 10 mM MgCl2, 1 mM DTT and protease inhibitor 
cocktail, using 10 U calf intestinalalkalinephosphatase(New England Biolabs), either in 
theabsenceor in thepresenceof phosphataseinhibitors (1 mM sodiumorthovanadate, 5  30
mM sodiumfluorideand 5mM β-glycerophosphate), for 1 hr at37˚C. For kinaseassays, 
pCDNA-3xMyc-FBXO28-WTand FBXO28-S344A constructs werein vitro transcribed 
by T7 RNA polymerase and translated using the TNT Coupled Reticulocyte Lysate
Systems, according to the manufacturer’s instructions (Promega). 2 µl of the in vitro 
translated proteins was incubated with or without recombinant cyclin-CDK proteins 
GST-CDK2/CycE, CDK1/CycB (both from Cell Signalling), or GST-CDK2/CycA 
(Calbiochem) in kinasebuffer (50 mM HEPES pH 7.5, 10 mM MgCl2, 1 µM DTT, 20 
mM NaF, 10 mM β-glycerophosphate, and 0.1 mM ATP) at30°C for 30 min. Thekinase
reaction was stopped by theaddition of SDS-PAGEsamplebuffer containing 0.1M DTT. 
The products were boiled for 5 min before being resolved by SDS-PAGE gel analysis 
immunoblotted with theindicated antibodies.  
The following primary antibodies were purchased from Santa Cruz
Biotechnology: anti-HA (Y11), anti-MAX (C-17), anti-MYC (N-262, C-33), anti-p300 
(N-15), anti-cyclin A (H432), anti-CDK2 (M2), anti-MYC tag (9E10), anti-GST(B-14), 
anti-cyclin E (HE12), anti-GFP (B-2), anti-tubulin (B-7), anti-lamin A/C (H-110), anti
PLK (F-8); from Sigma: anti-β-Actin, anti-MCM7 (DCS-141) and anti-Flag (M2). 
Antibodies werealso purchased fromAbcam:anti-GAPDH, and anti-Ki67;Abnova:anti-
FBXO28 (BO1P);Upstate:anti-acetylhistoneH4 (#06-866);CellSignaling:anti-Skp1, 
anti-Cul1 and anti-cyclin B1 (V152). To generateamono-specificantibody recognizing 
FBXO28, a protein fragment spanning amino acids 68 to 190 was identified due to its 
low sequencesimilarity to other human proteins and ageneencoding this fragmentwas 
cloned using the appropriate primers (Agaton et al, 2003). Antibody production, 
purification and characterization of the protein fragment were performed as previously  31
described (Agaton et al, 2003; Nilsson et al, 2005). Phospho-specific, pS344-FBXO28, 
rabbit polyclonal antibodies were generated by Innovagen (Lund, Sweden) using the
peptidesequence-CSGSGQNEE(pS)PRKRK-. Allother primary antibodies used in this 
study was created by the Human Proteome Project (HPP, 
http://www.hupo.org/research/hpp/) and each antibody was tested according to Human 
Protein Atlas (HPA)-standard quality assurance procedures 
(http://www.proteinatlas.org/). Thefollowing secondary antibodies werepurchased from
Rockland: HRP-conjugated anti-Mouse IgG, Cell Signalling: anti-rabbit IgG, DAKO:
anti-goat IgG. Antibodies conjugated to fluorescein isothiocyanate (FITC) (DAKO) or 
Texas Red (Vector Laboratories) wereused for indirectimmunofluorescencemicroscopy 
analysis. 
 
CellProliferation Analyses and siRNAfunctionallibraryscreens 
Theindicated cell lines weretransfected with siRNA oligos for 48 hours and incubated 
with EdU (Invitrogen) atafinalconcentration of 10 µM for theindicated times, at37˚C. 
Cells were dissociated into a single-cell suspension, fixed with formaldehyde before
permeabilization, staining, and analysis of DNA contentby FACS analysis according to 
the manufacturer (Molecular Probes). Alternatively, doxycyclin-inducible TRIPZ
lentiviralvector co-expressing RFP and FBXO28 shRNA or TRIPZempty vector control
(shEV), were transfected into 293Tcells along with thevectors of pVSV-G and pPack 
(System Biosciences, CA, USA), to generate shFBXO28 lentiviruses. Parental TGR1 
(MYC+/+) and myc null HO1579 (MYC+/+) Rat1 fibroblasts were transduced with  32
shFBXO28 or shEV lentiviruses with a multiplicity of infection (MOI) of 50, and 
incubated in DMEM mediacontaining polybrene8µg/ml. Transduced cells weregrown 
on coverslips, induced with doxycyclin (5ug/ml) and cells wereallowed to incorporated 
EdU (10µM) for 15 min. (MYC+/+) or 18 hours (MYC-/-) before fixation and staining 
using EdU azide. Transfection of the shRNA was demonstrated by RFP fluorescence. 
Down-regulation of FBXO28 was confirmed with immunostainings with primary anti-
FBXO28 antibodies and incorporation of EdU was demonstrated with theClick ITEdU 
Alexa Fluor 488 imaging kit (Molecular Probes, Life Technologies). Cell nuclei were
visualized by Hoechst-staining. Images werecaptured at40x magnification (Zeiss Plan-
NeoFluar 40x /NA 1.3 oilDIC) using aZEISS LSM510 META laser scanning confocal
microscope. Theconfocal images were automatically analyzed with the imageanalysis 
software Volocity (ver. 6.2.1, Perkin Elmer). Based on the Hoechst staining, nuclear 
regions were identified and the intensity values for the RFP and EdU fluorescence
determined. An arbitrary threshold for theEdU fluorescencesignalwas used as thecut-
off value to identify cells at the proliferative stage. Fields for analysis were chosen at
random, and atleast100 brightRFP cells werescored for EdU staining.  
Cell proliferation was also analysed following siRNA-mediated knockdown in 
accordance with the long-term silencing protocol from the manufacturer (Qiagen). 
Briefly, U2OS cells were transfected with siRNA oligonucleotides for two consecutive
days. 48 hours after the second transfection, cells were trypsinized, split into triplicate
dishes and re-transfected with siRNAs. Cells were collected daily and counted. 
Knockdown efficiency was assessed by immunoblotting for FBXO28. To measure
proliferation rates upon induction of FBXO28 expression (WT and ∆F compared to  33
empty vector cells), Tet-On U2OS stablecells wereplated atequalnumbers and induced 
with doxycycline for 48 hours. Cells were then detached with trypsin, counted and re-
plated atequalnumbers in triplicates every day in completemediumsupplemented with 
doxycycline. Cells werecounted every day for 4 days and cellnumbers wereplotted. For 
colony formation assays on plastic, equalnumbers of U2OS cells weretransfected with 
theindicated expression plasmids and selected in G418 (500 µg/ml) for two weeks. Cell
colonies werestained with Giemsa(Sigma). 
The cell spot microarray (CSMA) technology was used to screen for loss of 
proliferation upon siRNA-mediated gene silencing (Rantalaet al, 2011). Briefly, in the
primary analysis, MCF7, KPL4, A549, and HCT116 cells were reverse-transfected on 
CSMAs composed of custom siRNA oligonucleotides targeting F-box genes (Thermo 
ScientificDharmacon). After 72 hours, cells wereallowed to incorporateEdU and then 
analyzed by fluorescence microscopy using EdU and DAPI stains. In the secondary 
analysis, KPL4 cells weretransfected with thehuman druggablegenomesiRNA library 
v1.0 (QiagenAmbion, Inc.) containing two individually printed siRNA constructs for 
6,135 human genes. Replicates of two different negative control siRNA constructs 
(Qiagen and Ambion Inc.) were used as negative controls in both analyses. After 72 
hours knockdown, cells werefixed and stained for fluorescencemicroscopicanalysis of 
cellproliferation with EdU and DAPI stains or anti-Ki-67 antibodies and SYTO60 stain 
(Invitrogen). Thearrays were imaged and analyzed with an Olympus scanR (Olympus, 
Munich, Germany) automated high content imager. Z-score values calculated in 
comparison to themean signalratios and standard deviation across allsamples was used 
to identify siRNAs inducing asignificantchangein EdU or Ki-67 signal.  34
MicroarrayExperiments  
For microarray experiments, HCT116 cells weretransfected with siRNA oligonucleotides 
targeting FBXO28 (sequence #2) or a scrambled control sequence. Briefly, cells were
harvested 48 hours post-transfection and 20 µg of total RNA was used for random-
primed cDNA synthesis and labelling along with Total Human Reference RNA 
(Stratagene). For each microarray, labelled referenceand samplecDNA weremixed with 
balanced amounts of dye and hybridized for 24 hours. Image analysis was carried out
using the Genepix Pro 5.1 software. Low-level analysis including filtering and 
normalization was carried outusing theKTH packagefor microarray analysis (Wirtaet
al, 2007). The differentially expressed genes from the array (Operon Biotechnologies) 
was analyzed using the Gene Ontology Tree Machine
(http://bioinfo.vanderbilt.edu/webgestalt) and patterns of geneexpression wereanalyzed 
using theGSEA software(Subramanian etal, 2005). 
 
ImmunofluorescenceMicroscopyand In Situ ProximityLigation Analysis 
Cells on coverslips were fixed in 4 % PFA (wt/vol) in PBS (pH 7.6) for 10 minutes at
room temperature, permeabilized for 5 minutes at 4˚C with 0.1% Triton X-100 in PBS 
and blocked in blocking buffer (2% BSA, 0.2% Tween-20, 5% glycerol in PBS). The
cells werethen incubated with theindicated primary antibodies in blocking buffer for 1 
hour atroomtemperatureand washed threetimes in TBS with 0.05% Tween-20 (TBS-
T), followed by incubation with appropriate secondary antibodies conjugated to  35
fluorescein isothiocyanate(FITC;1:200) or Texas Red (1:200), and then counterstained 
with Hoechstor DAPI for DNA labeling. 
In situ proximity ligation assay (isPLA) is a sensitive technique that allows the
visualization of endogenous protein-protein interactions in fixed cells in the subcellular 
compartment where the interaction occurs (Soderberg et al, 2006). Briefly, primary 
antibodies bound to thetargetproteins aredetected using apair of secondary antibodies, 
to which oligonucleotides havebeen attached. Theseareknown as proximity probes If 
theproteins interact, theseattached oligonucleotides willbeligated with thehelp of DNA 
ligase, and they can beused as atemplatefor rolling circleamplification.  Theproductis 
hybridized to afluorescently labeled probed and visualized by fluorescencemicroscopy. 
For isPLA, cells grown on chambered slides (BD Biosciences) were fixed and 
permeabilized as for immunofluorescence, and blocked in 250 µg/ml BSA, 2.5 mM 
cysteine, 2.5 ng/µl sonicated salmon spermDNA and 0.05% Tween 20 in TBS with 5 
mM EDTA for 2 h at37 ˚C beforeovernightincubation at4 ˚C with primary antibodies 
(MYC (C-33), MAX (C-17), and FBXO28-specific antibodies described above) in 
blocking solution. After washing three times for oneminutewith TBST(1× TBS with 
0.05% Tween-20), proximity probes (donkey anti-mouse, 1:5, and donkey anti-rabbit, 
1:15, Olink Bioscience, Uppsala, Sweden) in blocking solution wereadded to theslides 
and incubated for 1 h at37 ˚C. Theslides werethen washed threetimes for fiveminutes 
with TBST to remove unbound probes. Subsequent isPLA reaction was performed as 
described previously (Soderberg et al, 2006) using connector probes P-
CTATTAGCGTCCAGTGAATGCGAGTCCGTCTAAGAGAGT-
AGTACAGCAGCCGTCAAGAGTGTCTA and P-GTTCTGTCATATTTAAGCGTCTT 36
AA and counterstained with 1 mM Hoechst 33342 (Sigma). Fluorescent images were
taken with ×63 objective using a camera (C4880, Hamamatsu) on a fluorescent
microscope(LeicaHC) using theHiPicsoftware. Images werecolored and merged using 
Photoshop. 
 
Mass Spectrometry
Mass-spectrometry analysis was performed essentially as previously described (Lerner et
al., 2007;Nielsen etal., 2005). Briefly, 1 mg totalprotein extractwas used for affinity 
purification of endogenous FBXO28 associated protein complexes using 2 µg of 
FBXO28 antibody for 2 hrs at 4°C. Protein complexes were collected on Gammabind 
sepharose beads for 1 hour, extensively was washed before boiling and separation on 
SDS-PAGEgels. Entirelanes wereexcised into 10 kDapieces and each samplewas in-
gel reduced, alkylated and digested with modified sequence-grade trypsin (Promega, 
Madison, WI) and FBXO28-assocaited proteins were identified by nanoflow liquid 
chromatography tandemmass spectrometry (Lerner etal, 2007) using standard protocols 
and putativeFBXO28-associated proteins identified by nanoflow liquid chromatography 
tandemmass spectrometry (Nielsen etal, 2005). Allexperiments wereperformed on a7-
tesla LTQ-FTmass spectrometer (Thermo Electron, Bremen, Germany), modified with a
nanoelectrospray ion source (Proxeon Biosystems, Odense, Denmark). Nanoflow liquid 
chromatography Tandemmass spectrometry (LC-MS/MS) and analysis werecarried out
as previously described (Lerner et al, 2007; Nielsen et al, 2005; Savitski et al, 2005; 
Zubarev etal, 2000).   37
Ubiquitylation and Protein Turnover Assays 
In vivo and in vitro ubiquitination assays were performed essentially as previously 
described (Lerner et al, 2007). Briefly, for in vivo ubiquitylation experiments, cells 
(HCT116-FBXW7-/-, HCT116-FBXW7+/+, and U2OS) were co-transfected with the
indicated expression constructs or siRNAs. Prior to harvesting, cells were treated with 
MG132 for 3-5 hours followed by lysis  in 1% SDS and 10 mM N-ethylmaleimide to 
disrupt noncovalent interactions. Total protein extracts were boiled for 10 minutes, 
sonicated, and diluted in M-RIPA buffer (without SDS). High-molecular-weight MYC 
poly-ubiquitin conjugates weredetected by anti-HA or anti-MYC immunoblotanalysis. 
For in vitro ubiquitylation experiments, equal number of cells expressing GST-tagged 
WT-FBXO28 and S344E-FBXO28, and three times as many cells expressing S344A-
FBXO28wereused to obtain comparableexpression. GST-tagged proteins werepurified 
on glutathionesepharosebeads (GEhealthcare), eluted with reduced glutathione(10mM) 
and reconstituted in ubiquitination buffer (25mM Tris-HClpH 7.6, 5mM MgCl2, 100mM 
NaCl) including proteaseand phosphataseinhibitors. FLAG-MYC was purified frompre
B-cells stably expressing FLAG-tagged MYC using M2 beads (Sigma). MYC protein 
bound to beads were subsequently incubated for 90 minutes at 31°C in ubiquitination 
buffer containing 100ng of E1, 150ng E2 enzymes (apanelof 10 differentE2 enzymes 
were tested), 600ng eluted GST-FBXO28, 5µg of HA-Ub, 2mM ATP and 2mM DTT. 
The reactions were terminated by boiling in SDS samples buffer and ubiquitylated 
proteins resolved by SDS-PAGEfollowed by immunoblotanalysis with anti-HA or anti-
FLAG antibodies.   38
For protein turnover assays, 6x105 cells wereseeded in 6-wellplates, incubated overnight
and transfected for 24-48 hours using the indicated expression constructs or siRNA 
oligos. Cycloheximide (100 µg/ml) was added directly to the media to block de novo 
protein synthesis and cells were harvested at different time-points in M-RIPA buffer. 
Protein turnover was analyzed by immunoblotting with theindicated antibodies.  
 
Chromatin Immunoprecipitation 
Cells at approximately 80% confluency were harvested followed by crosslinking with 
formaldehydeatafinalconcentration of 1.1%. Glycine(0.125M) was added to neutralize
the formaldehyde and cells were centrifuged at 1500rpm for 5 minutes at 4°C.  Cells 
were resuspended in a buffer containing 0.25% Triton-X100, 10mM Tris (pH 8.0), 10 
mM EDTA, 0.5mM EGTA and incubated with rotation atroomtemperature(RT) for 15 
minutes. Cells werethen centrifuged and washed with washing buffer containing 200mM 
NaCl, 10mM Tris (pH 8.0), 10 mM EDTA, 0.5mM EGTA with rotation at room
temperature for 15 min. Cells were centrifuged and lysed in ice-cold RIPA buffer 
containing 150mM NaCl, 10mM Tris (pH 7.5), 1% NP40, 1% DOC, 0.1% SDS, 1mM 
ETDA. Chromatin DNA was sonicated to an average size of 300–600 bp using a
Soniprep 150 sonifier. Immunoprecipitation was carried outin RIPA buffer overnightat
4ºC with rotation, using 2µg of the indicated antibodies. Immunoprecipitates were
incubated with protein A/G-sepharose beads (Millipore) for 2 hours and washed two 
times in RIPA buffer and TEbuffer. Immunoprecipitates wereincubated with RNaseA 
for 30 min at37ºC, followed by 20 mg/mlProteinaseK for 6 hours at37ºC, and 6 hours 
at66ºC to reversethecrosslinking. DNA was recovered by phenolextraction and ethanol 39
precipitation and resuspended in TEbuffer. Samples wereanalyzed by qPCR using gene-
specificprimers (provided by authors upon request) and normalized to inputDNA. 
 
PrimaryBreastTumor Specimens and Tumor Analysis 
Breast cancer specimens obtained from the Department of Obstetrics and Gynecology, 
Innsbruck Medical University, Austria, were processed for Western blot analyses as 
previously described (Spruck etal, 2006). Clinicopathologicfeatures for this collection of 
samples have been previously reported (Spruck et al, 2006). Two independent cohorts 
of breastcancer specimens obtained frompatients diagnosed with breastcancer atMalmö 
University Hospital, Sweden, was used for TMA analysis. Patients in Cohort2 (Elkabets 
etal, 2011; Svensson etal, 2011) werediagnosed between 2001 and 2002 and themedian 
age at diagnosis was 65 years (range 34-97) with a median follow-up time for overall
survival(OS) of 52 months. Complete treatmentdatawas availablefor 143 patients, of 
whom67 (47%) had received adjuvanttamoxifen, 3 (2%) an aromataseinhibitor and 25 
(17%) were treated with a combination of tamoxifen and aromatase inhibitor. Patients 
included in Cohort3 (n=498) werediagnosed between 1988 and 1992 and characteristics 
aredescribed in detailelsewhere(Svensson etal, 2011). Cohort3 is apartof an original
cohort of 512 patients (Borgquist et al, 2008). Median age at diagnosis was 65 years 
(range27-96) with amedian follow-up timefor firstbreastcancer eventof 128 months 
(range 0-207 months). Complete treatment information was obtained for 379 (76%) 
patients, of whom 160 (42%) had been treated with adjuvant tamoxifen. Adjuvant 40
systemic chemotherapy data was available for 382 patients, of whom 23 (6%) had 
received treatment.    
Allhuman tissuesamples werehistopathologically re-evaluated on slides stained 
with haematoxylin & eosin prior to TMA construction. TheTMAs wereessentially made
as described previously (Kampf C, 2004; Kononen et al, 1998). For each patient, 
duplicate 1 mm cores were taken from areas representative of invasive cancer and 
inserted in a recipient block. Automated IHC (Lab Vision Autostainer 480, Thermo 
Fisher Scientific, MA, USA) was doneas previously described (Paavilainen etal, 2008) 
using a primary antibody detecting total FBXO28 protein (HPA003289, Atlas 
Antibodies, Stockholm, Sweden) or an antibody detecting phosphorylated FBXO28 
protein (anti-pS344-FBXO28). TheAperio ScanScopeXTsystem(Aperio Technologies, 
CA, USA) was used to scan IHC stained slides with a 20X objective. The digitalized 
images of IHC stainings weremanually annotated using theAperio ImageScopeViewer 
v.10.2.1.2314 (Aperio Technologies). Nuclear staining of phosphorylated FBXO28 
protein was assessed as thefraction of positivenuclei(0-1%, 2-10%, 11-25%, 26-50%, 
51-75% and 76-100%,). Totalnuclear FBXO28 protein levels wereassessed as nuclear 
staining intensity (N1<N2<N3, weak to strong intensity). 
 
Data mining 
Oncomine™ (Compendia Bioscience, Ann Arbor, MI) was used for analysis and 
visualization of FBXO28 geneexpression data (http://www.oncomine.org). Thedata in 
FigureS3A werecollected fromthein silico transcriptomics databaseof theGeneSapiens  41
system (www.genesapiens.org). Proteins identified as putative FBXO28-interacting 
proteins weresubjected to Ingenuity analysis (www.ingenuity.com). 
 
In Vitro and In Vivo TumorigenicityAnalysis 
p53-nullMEFs were transduced with indicated retroviruses. Cells were selected for 48 
hours with 1.5 µg/mlpuromycin and 50,000 cells weremixed with 0.35% (w/v) top agar 
and plated onto 0.5% (w/v) basal agar. Twenty-one days after plating, the number of 
colonies of similar size was scored, and no significant changes in colony size were
observed between conditions. For focus formation assays, transduced cells wereallowed 
to grow to confluency in non-selective complete medium for approximately 15 days. 
Plates (in triplicates) werethen stained with 0.01% (w/v) crystalvioletand thenumber of 
fociwas counted.  
 For analysis of tumor growth in vivo, fiveweek-old athymicmale nu/nu Swiss 
mice(Charles River Laboratory, StaPerpetua, Spain) weresubcutaneously (s.c.) injected 
at both flanks with MYC-transformed MEFs (106 cells resuspended in 100 µl of PBS) 
stably transduced with ∆F-FBXO28 viruses. In vivo growth was analyzed using two 
individual MYC-transformed clones. Tumors were measured periodically, and the
volume was calculated as (length)x(width2/2). Mice were sacrificed by CO2 inhalation 
and tumors wereexcised and analyzed as indicated.  42
SUPPORTINGINFORMATION - REFERENCES 
Agaton C, GalliJ, Hoiden Guthenberg I, Janzon L, Hansson M, Asplund A, BrundellE, 
Lindberg S, Ruthberg I, Wester K, WurtzD, Hoog C, Lundeberg J, StahlS, Ponten F, 
Uhlen M (2003) Affinity proteomics for systematicprotein profiling of chromosome21 
geneproducts in human tissues. MolCellProteomics 2: 405-414 
 
Borgquist S, Holm C, Stendahl M, Anagnostaki L, Landberg G, Jirstrom K (2008) 
Oestrogen receptors alpha and beta show different associations to clinicopathological
parameters and their co-expression mightpredictabetter responseto endocrinetreatment
in breastcancer. JClin Pathol 61: 197-203 
 
Elkabets M, Gifford AM, Scheel C, Nilsson B, Reinhardt F, Bray MA, Carpenter AE, 
Jirstrom K, Magnusson K, Ebert BL, Ponten F, Weinberg RA, McAllister SS (2011) 
Human tumors instigate granulin-expressing hematopoietic cells that promote
malignancy by activating stromal fibroblasts in mice. The Journal of clinical
investigation 121: 784-799 
 
Kampf C AA, Wester K. (2004) Antibody-based tissue profiling as a tool for clinical
proteomics. ClinicalProteomics: 285-285 
 
Kononen J, Bubendorf L, KallioniemiA, Barlund M, SchramlP, Leighton S, TorhorstJ, 
Mihatsch MJ, Sauter G, KallioniemiOP (1998) Tissuemicroarrays for high-throughput
molecular profiling of tumor specimens. NatMed 4: 844-847 
 
Lerner M, Corcoran M, CepedaD, Nielsen ML, Zubarev R, Ponten F, Uhlen M, Hober S, 
Grander D, Sangfelt O (2007) The RBCC gene RFP2 (Leu5) encodes a novel
transmembraneE3 ubiquitin ligaseinvolved in ERAD. MolBiolCell 18: 1670-1682 
 
LoiS H-KB, DesmedtC, Lallemand F, TuttAM, Gillet C, Ellis P, Harris A, Bergh J, 
Foekens JA, Klijn JG, LarsimontD, BuyseM, BontempiG, DelorenziM, PiccartMJ, 
Sotiriou C. (2007) Definition of clinically distinct molecular subtypes in estrogen 
receptor-positivebreastcarcinomas through genomicgrade. JClin Oncol25: 1239-1246
 
Nielsen ML, Savitski MM, Zubarev RA (2005) Improving protein identification using 
complementary fragmentation techniques in fourier transform mass spectrometry. Mol
CellProteomics 4: 835-845 
 
Nilsson P, Paavilainen L, Larsson K, Odling J, Sundberg M, Andersson AC, Kampf C, 
Persson A, Al-KhaliliSzigyarto C, Ottosson J, Bjorling E, Hober S, Wernerus H, Wester  43
K, Ponten F, Uhlen M (2005) Towards a human proteome atlas: high-throughput
generation of mono-specificantibodies for tissueprofiling. Proteomics 5: 4327-4337 
 
Paavilainen L, Wernerus H, Nilsson P, Uhlen M, Hober S, Wester K, Ponten F (2008) 
Evaluation of monospecific antibodies: a comparison study with commercial analogs 
using immunohistochemistry on tissue microarrays. Appl Immunohistochem Mol
Morphol16: 493-502 
 
Rantala JK, Makela R, Aaltola AR, Laasola P, Mpindi JP, Nees M, Saviranta P, 
Kallioniemi O (2011) A cell spot microarray method for production of high density 
siRNA transfection microarrays. BMC Genomics 12: 162 
 
Sangfelt O, Cepeda D, Malyukova A, van Drogen F, Reed SI (2008) Both 
SCF(Cdc4alpha) and SCF(Cdc4gamma) are required for cyclin E turnover in cell lines 
thatdo notoverexpress cyclin E. CellCycle 7: 1075-1082 
 
Savitski MM, Nielsen ML, Zubarev RA (2005) New data base-independent, sequence
tag-based scoring of peptide MS/MS data validates Mowse scores, recovers below 
threshold data, singles out modified peptides, and assesses the quality of MS/MS 
techniques. MolCellProteomics 4: 1180-1188 
 
Soderberg O, Gullberg M, Jarvius M, RidderstraleK, Leuchowius KJ, Jarvius J, Wester 
K, Hydbring P, Bahram F, Larsson LG, Landegren U (2006) Direct observation of 
individualendogenous protein complexes in situ by proximity ligation. NatMethods 3: 
995-1000
 
Spruck C, Sun D, FieglH, Marth C, Mueller-Holzner E, GoebelG, Widschwendter M, 
Reed SI (2006) Detection of low molecular weightderivatives of cyclin E1 is afunction 
of cyclin E1 protein levels in breastcancer. Cancer Res 66: 7355-7360 
 
Subramanian A, Tamayo P, MoothaVK, MukherjeeS, EbertBL, Gillette MA, Paulovich 
A, Pomeroy SL, Golub TR, Lander ES, Mesirov JP (2005) Genesetenrichmentanalysis:
aknowledge-based approach for interpreting genome-wideexpression profiles. ProcNatl
Acad SciU S A102: 15545-15550 
 
Svensson KJ, Christianson HC, KucharzewskaP, FagerstromV, LundstedtL, Borgquist
S, JirstromK, Belting M (2011) Chondroitin sulfateexpression predicts poor outcomein 
breastcancer. Internationaljournalofoncology 39:1421-1428 
  44
von der Lehr N, Johansson S, Wu SQ, BahramF, CastellA, CetinkayaC, Hydbring P, 
Weidung I, NakayamaK, NakayamaKI, Soderberg O, KerppolaTK, Larsson LG (2003) 
The F-Box protein Skp2 participates in c-Myc protelosornal degradation and acts as a
cofactor for c-Myc-regulated transcription. MolCell11: 1189-1200 
 
Whitfield ML, Sherlock G, SaldanhaAJ, Murray JI, BallCA, Alexander KE, MateseJC, 
Perou CM, HurtMM, Brown PO, Botstein D (2002) Identification of genes periodically 
expressed in thehuman cellcycleand their expression in tumors. MolBiolCell 13: 1977-
2000 
 
Wirta V, Gry M, Lindberg J, Klevebring D. (2007) kth: an R package for analysis of 
microarray data. 
 
Zubarev RA, Horn DM, Fridriksson EK, Kelleher NL, Kruger NA, Lewis MA, Carpenter 
BK, McLafferty FW(2000) Electron capturedissociation for structuralcharacterization 
of multiply charged protein cations. AnalChem 72: 563-573 
 
 
 
 
