# Supplementary material for: CDK-mediated activation of the SCFFBXO28 ubiquitin ligase promotes MYC-driven transcription and tumourigenesis and predicts poor survival in breast cancer
Source: EMBO Mol Med. 2013 Jun 14;5(7):999–1018. doi: 10.1002/emmm.201202341 (PMC3721474; doi:10.1002/emmm.201202341)
Supplement: Supplementary file 5 [file emmm0005-0999-SD5.xlsx]

## Sheet: Sheet1
probe.id	gene.symbol	tot.cor.72	tot.cor.72.erpos	tot.cor.72.erneg	Myc peak ENCODE K562	Myc peak ENCODE MCF7	p300/Myc peak ENCODE K562
204636_at	COL17A1	-0.339666	-0.281994	-0.690777	0	0
203951_at	CNN1	-0.263927	-0.204005	-0.657444	0	0
209863_s_at	TP63	-0.31667	-0.287656	-0.65112	0	0
204455_at	DST	-0.190592	-0.112791	-0.646904	0	0
203726_s_at	LAMA3	-0.268134	-0.152687	-0.63834	0	1
203766_s_at	LMOD1	-0.323736	-0.275988	-0.627009	0	0
210794_s_at	MEG3	-0.445418	-0.427115	-0.621344	0	0
205473_at	ATP6V1B1	-0.196929	-0.111484	-0.610804	0	1
202350_s_at	MATN2	-0.115462	-0.0269923	-0.610804	0	0
209663_s_at	ITGA7	-0.344474	-0.286209	-0.603426	0	0
211700_s_at	TRO	-0.213059	-0.173245	-0.602767	0	0
213844_at	HOXA5	-0.383349	-0.368416	-0.601713	0	1
219511_s_at	SNCAIP	-0.222178	-0.15568	-0.601054	0	0
206742_at	FIGF	-0.288456	-0.229407	-0.591304	0	0
215271_at	TNN	-0.315273	-0.279285	-0.59025	0	0
209292_at	ID4	-0.27649	-0.2317	-0.589328	0	-
207016_s_at	ALDH1A2	-0.364056	-0.34294	-0.58643	0	0
211562_s_at	LMOD1	-0.0943346	-0.00257122	-0.585639	0	0
216918_s_at	DST	-0.179529	-0.117671	-0.578393	0	0
209789_at	CORO2B	-0.37169	-0.351553	-0.57365	0	0
206825_at	OXTR	-0.262286	-0.214963	-0.567062	0	1
210721_s_at	PAK7	-0.147616	-0.0728008	-0.56614	0	1
205509_at	CPB1	-0.0849128	-0.0494583	-0.565744	0	0
208609_s_at	TNXB	-0.344784	-0.31855	-0.565349	-	-
204307_at	TECPR2	-0.273561	-0.244667	-0.564295	1	1	0
215021_s_at	NRXN3	-0.104945	-0.0138536	-0.564295	0	0
213245_at	ADCY1	-0.254059	-0.224241	-0.561397	0	0
209570_s_at	D4S234E	-0.208759	-0.146574	-0.560343	0	0
206408_at	LRRTM2	-0.356734	-0.305465	-0.555731	0	0
205923_at	RELN	-0.330767	-0.329924	-0.554677	1	0	0
205157_s_at	KRT17	-0.220663	-0.151988	-0.554546	0	0
211602_s_at	TRPC1	-0.275606	-0.237413	-0.552437	1	1	0
216840_s_at	LAMA2	-0.231433	-0.181222	-0.552042	0	0
209956_s_at	CAMK2B	-0.314789	-0.293135	-0.55191	0	1
209560_s_at	DLK1	-0.281269	-0.25622	-0.549671	0	0
204719_at	ABCA8	-0.200193	-0.142743	-0.546904	0	0
214457_at	HOXA2	-0.150438	-0.0876313	-0.544137	0	0
204273_at	EDNRB	-0.138612	-0.0747188	-0.538735	0	0
219064_at	ITIH5	-0.288217	-0.266418	-0.537286	0	0
212865_s_at	COL14A1	-0.322389	-0.313119	-0.526482	0	0
221928_at	ACACB	-0.224618	-0.160157	-0.526351	0	0
201540_at	FHL1	-0.171201	-0.112146	-0.525428	0	0
209291_at	ID4	-0.222128	-0.189094	-0.523847	0	-
220677_s_at	ADAMTS8	-0.135957	-0.0781137	-0.52332	0	0
205730_s_at	ABLIM3	-0.298793	-0.285116	-0.522003	1	1	0
208153_s_at	FAT2	-0.199188	-0.180187	-0.52108	0	0
205239_at	AREG	-0.113041	-0.0139911	-0.520026	1	1	0
201694_s_at	EGR1	-0.359433	-0.34691	-0.519631	1	1	0
209540_at	IGF1	-0.346683	-0.326796	-0.518709	0	0
206588_at	DAZL	-0.146214	-0.0700401	-0.518314	0	0
215613_at	ADAM12	-0.304324	-0.302414	-0.51726	0	0
209169_at	GPM6B	-0.164042	-0.105541	-0.517128	0	0
206850_at	RASL10A	-0.264436	-0.237156	-0.516996	0	0
212448_at	NEDD4L	-0.331399	-0.307181	-0.516469	0	1
210299_s_at	FHL1	-0.119205	-0.0587223	-0.513439	0	0
201693_s_at	EGR1	-0.37754	-0.364453	-0.511989	1	1	1
208543_at	OR10H2	-0.174826	-0.130915	-0.511989	0	0
203435_s_at	MME	-0.0835855	0.0155891	-0.511594	0	0
215350_at	SYNE1	-0.160926	-0.127153	-0.510672	0	0
220273_at	IL17B	-0.153274	-0.0690933	-0.507378	0	0
212225_at	EIF1	-0.238316	-0.201552	-0.506983	1	1	1
209351_at	KRT14	-0.24476	-0.18952	-0.505402	0	0
219436_s_at	EMCN	-0.226595	-0.193595	-0.503689	0	0
205794_s_at	NOVA1	-0.239631	-0.203684	-0.503426	0	1
205960_at	PDK4	-0.0995812	-0.0141339	-0.502767	0	1
214156_at	MYRIP	-0.00516733	0.0651025	-0.501449	-	-
215116_s_at	DNM1	-0.487256	-0.509343	-0.335968	-	-
205253_at	PBX1	0.480784	0.54206	0.155995	0	0
203032_s_at	FH	0.455178	0.528027	0.169829	1	1	0
208750_s_at	ARF1	0.471272	0.530134	0.254809	1	1	0
206102_at	GINS1	0.361143	0.339966	0.500395	1	1	1
212022_s_at	MKI67	0.3053	0.296016	0.501713	1	1	0
220651_s_at	MCM10	0.156018	0.0908994	0.501845	1	1	1
202094_at	BIRC5	0.1378	0.0883766	0.503557	1	1	0
204914_s_at	SOX11	0.120202	0.0187345	0.505138	0	0
219650_at	ERCC6L	0.395849	0.376643	0.505797	1	1	0
221909_at	RNFT2	0.259698	0.208646	0.519236	1	1	1
200841_s_at	EPRS	0.487185	0.496073	0.52108	1	1	1
201292_at	TOP2A	0.283236	0.258997	0.522134	1	1	1
210163_at	CXCL11	0.087883	-0.00713916	0.522661	0	0
218726_at	HJURP	0.259313	0.236615	0.525428	1	1	1
219148_at	PBK	0.373983	0.359585	0.527536	1	1	1
206553_at	OAS2	0.152516	0.0979215	0.528195	0	0
208079_s_at	AURKA	0.325512	0.293321	0.529381	1	1	1
202095_s_at	BIRC5	0.288862	0.262919	0.539657	1	1	0
210115_at	RPL39L	0.309624	0.285161	0.544664	1	1	0
209773_s_at	RRM2	0.385441	0.356501	0.549012	1	1	1
218602_s_at	HAUS6	0.127781	0.0257285	0.552964	1	1	0
221258_s_at	KIF18A	0.335502	0.287574	0.559157	1	1	1
207877_s_at	NVL	0.62138	0.648416	0.567062	1	1	1
218663_at	NCAPG	0.333443	0.303957	0.569434	1	1	1
203362_s_at	MAD2L1	0.352075	0.319042	0.579974	1	1	1
210052_s_at	TPX2	0.346253	0.315493	0.602635	1	1	1
204825_at	MELK	0.364214	0.337879	0.608564	0	1
213797_at	RSAD2	0.15063	0.0649711	0.620158	0	0
203213_at	CDC2	0.477564	0.451732	0.624638	1	1	1
218542_at	CEP55	0.306793	0.266162	0.631225	1	1	0
201890_at	RRM2	0.443175	0.415233	0.636232	1	1	0
204603_at	EXO1	0.303367	0.28189	0.658498	1	1	1
204641_at	NEK2	0.494163	0.479265	0.667325	1	1	1
218585_s_at	DTL	0.535056	0.512928	0.667325	1	1	1
219918_s_at	ASPM	0.483042	0.462736	0.690777	1	1	1
				Sum neg cor	8	16	2
				Sum pos cor	29	30	19
				Total neg cor	67	67	8
				Tot pos cor	35	35	29
				% neg cor	0.119403	0.238806	0.25
				% pos cor	0.828571	0.857143	0.655
				P (chisq in R)	3.804e-15	2.9e-09	0.055
